# Supplementary material for: Highly divergent satellitomes of two barley species of agronomic importance, Hordeum chilense and H. vulgare
Source: Plant Mol Biol. 2024 Oct 2;114(5):108. doi: 10.1007/s11103-024-01501-5 (PMC11447152; doi:10.1007/s11103-024-01501-5)
Supplement: Supplementary file 1 — Supplementary file1 (XLSX 98 KB) [file 11103_2024_1501_MOESM1_ESM.xlsx]

## Sheet: H1
satDNA	Forward	Reverse	T annealing (ºC)	Polymerase Kit
HchH1Sat01-337	AAATTGATGACGTGGCTTCG	GCATGGTATCATCATTTCACCCA	52	MyTaqTM Plant-PCR Kit
HchH1Sat02-92	CACTCCGCCGGACGCTCCATCG	AGGCGTGTCTCGCCGAGTGACG	65	MyTaqTM Plant-PCR Kit
HchH1Sat03-118	ATTTCCACGATTGACGAACCC	ATAGTCCACGAAACGGGCCA	55	MyTaqTM Plant-PCR Kit
HchH1Sat04-118	CCCGCTGCGATCCGAA	AACTGGCCAGAATAGGCCAAA	55	MyTaqTM Plant-PCR Kit
HchH1Sat05-334	AGAGTGGTGACGGGTGTAAG	CCTTTGACTTTCACCGGACG	55	MyTaqTM Plant-PCR Kit
HchH1Sat06-352	CCGGAATGCCACCAAATCTT	ACACTTCACCCTAGACGTCG	55	MyTaqTM Plant-PCR Kit
HchH1Sat07-493	CACGACATCTTGGTGCCATG	CGTCACGATGAGGCAAAAGT	55	MyTaqTM Plant-PCR Kit
HchH1Sat08-570	ATGCTCTATCACCCATCCCG	CATTTTGGCAGGTCGTGGAG	55	MyTaqTM Plant-PCR Kit
HchH1Sat09-1236	TTTGCCAGCATCCACACGTA	TTCGGATGGGAGATGTGTCC	55	MyTaqTM Plant-PCR Kit
HchH1Sat10-652	GACCTCCGCGTCACATCATC	GTTGGAACCTCTCTTCGGCA	55	MyTaqTM Plant-PCR Kit
HchH1Sat11-336	TTTCACACATGCAAGAGGGC	TCTAGTGGTTGGTTGGGTCC	55	MyTaqTM Plant-PCR Kit
HchH1Sat12-118	CACACTGTTTTGGGTTCCGG	CACGAAAACGGCCAGAAAAC	55	MyTaqTM Plant-PCR Kit
HchH1Sat13-344	GTCCATTGGTCAACCCTCGT	ATTCCACGGGTTTTCCCTCC	55	MyTaqTM Plant-PCR Kit
HchH1Sat14-88	-	-	-	-
HchH1Sat15-503	AGGAGGCCATCGAATGACAC	TCAAACGGTTGGATCAGGCA	55	MyTaqTM Plant-PCR Kit
HchH1Sat16-320	ACATGGTGCCAAGTTTTCGT	GGGCGTTGTTTTCGGGTATT	55	MyTaqTM Plant-PCR Kit
HchH1Sat17-320	GGCAAAAACAGATGCCGGAC	TGACGTGCCTCCTTGTGAAG	55	MyTaqTM Plant-PCR Kit
HchH1Sat18-46	GCTCCATCGTCACTCGGCGAG	GTCCGGCGGAGTGACGAAGGC	65	MyTaqTM Plant-PCR Kit
HchH1Sat19-917	GGCATAGATCCTCTGCCACG	GTCGGCAGCTGCAGTTATTC	55	MyTaqTM Plant-PCR Kit
HchH1Sat20-245	ACCCCATTCCACCAATAAGATCA	CCAACATGGGAGGAAACTCA	55	MyTaqTM Plant-PCR Kit
HchH1Sat21-332	CGCAAGATTTGGTGGCATAGC	ACACTTGGAGTGGGGAAACA	55	MyTaqTM Plant-PCR Kit
HchH1Sat22-1044	AACCGCAAGCTACCTGTTCA	CCGTTTTGCAGGCAATGGAA	55	MyTaqTM Plant-PCR Kit
HchH1Sat23-4077	GGGTATCCAACCATCGGCAA	CGAAGATCCCTCCAAGCCTC	51	MyFiTM DNA Polymerase
HchH1Sat24-1932	TAGCATGTGCACGTATCGCA	CATATGCCCGTTGTCCGGTA	55	MyFiTM DNA Polymerase
HchH1Sat25-44	GAACTAGCTCTATAAGCTAGT	AACTCTAGTGTAAAATTATTT	42	MyTaqTM Plant-PCR Kit

## Sheet: H7
satDNA	Forward	Reverse	T annealing (ºC)	Polymerase Kit
HchH7Sat01-337	AAATTGATGACGTGGCTTCG	GCATGGTATCATCATTTCACCCA	52	MyTaqTM Plant-PCR Kit
HchH7Sat02-118	AGAATAGGCCAAATCTGCGAG	TTACTCACTGATTTTGGGTCCC	52	MyTaqTM Plant-PCR Kit
HchH7Sat03-355	CTCACCTTCGGGCGATAACA	GGGTGGTCTACCCCCTAGAT	55	MyTaqTM Plant-PCR Kit
HchH7Sat04-334	AGAGTGGTGACGGGTGTAAG	CCTTTGACTTTCACCGGACG	55	MyTaqTM Plant-PCR Kit
HchH7Sat05-118	GCCCGTTTCGTGGACTATTAC	ATTGCGAGTGTTGATGACCG	55	MyTaqTM Plant-PCR Kit
HchH7Sat06-46	GCTCCATCGTCACTCGGCGAG	GTCCGGCGGAGTGACGAAGGC	65	MyTaqTM Plant-PCR Kit
HchH7Sat07-484	CACGTCACGATGAGGCAAAA	CGAGCTAGCCTTCATGCGAT	55	MyTaqTM Plant-PCR Kit
HchH7Sat08-336	TTCAACGGGGCTAGGGTTAG	GGACCCAACCAACCACTAGA	55	MyTaqTM Plant-PCR Kit
HchH7Sat09-344	ATCTTCGTTCGGGTCAGGTT	GCAAAAGTGTGGTGGGATGT	55	MyTaqTM Plant-PCR Kit
HchH7Sat10-662	GCATGATTTTTGGCGACCGT	TGATCAAACCCCTAGCCACG	55	MyTaqTM Plant-PCR Kit
HchH7Sat11-505	TCGCCATGTTTTCAAGGGGAA	ACGACACATCTCTGGTTGCC	55	MyTaqTM Plant-PCR Kit
HchH7Sat12-728	TTCACATCATGCCACGGTGA	AATTGGTAATGTCTGGCGGA	50	MyTaqTM Plant-PCR Kit
HchH7Sat13-320	ACATGGTGCCAAGTTTTCGT	GGGCGTTGTTTTCGGGTATT	55	MyTaqTM Plant-PCR Kit
HchH7Sat14-2790	TGCAGCCCAATTTCAGGACT	GTCTGCTGAAAAAGGTGGCG	55	MyFiTM DNA Polymerase
HchH7Sat15-44	GAACTAGCTCTATAAGCTAGT	AACTCTAGTGTAAAATTATTT	42	MyTaqTM Plant-PCR Kit
HchH7Sat16-503	AGGAGGCCATCGAATGACAC	TCAAACGGTTGGATCAGGCA	55	MyTaqTM Plant-PCR Kit
HchH7Sat17-1262	GTAGGCATAGAGCGAGCGTT	GGCATAGATCCTCTGCCACG	55	MyTaqTM Plant-PCR Kit
HchH7Sat18-46	GCGCGGGGCGTCCGAGTGATG	GTCGCCACTCCGCGGGATGCG	65	MyTaqTM Plant-PCR Kit
HchH7Sat19-518	TTTGGGCAAGAACATGCGTC	ATATGTGTCCGTGGGTGAGC	55	MyTaqTM Plant-PCR Kit
HchH7Sat20-320	GGCAAAAACAGATGCCGGAC	TGACGTGCCTCCTTGTGAAG	55	MyTaqTM Plant-PCR Kit
HchH7Sat21-118	ATAGCACACTGTTTTGGGGT	CCCACGAAAACGGCCAGAA	55	MyTaqTM Plant-PCR Kit
HchH7Sat22-364	ATTTTCGGCTGCATTTCGCC	CCTCATCTGGGCCCTGTTTT	55	MyTaqTM Plant-PCR Kit
HchH7Sat23-692	GTAAGGATGAGAGGAGGTCGG	TATTGGCAGGTGGATTGGGA	55	MyTaqTM Plant-PCR Kit
HchH7Sat24-245	ACCCCATTCCACCAATAAGATCA	CCAACATGGGAGGAAACTCA	55	MyTaqTM Plant-PCR Kit
HchH7Sat25-82	CCTTAAGAAACTTCTTACGAA	TTTCTTAGGAAGCACTTTCTT	55	MyTaqTM Plant-PCR Kit
HchH7Sat26-4341	ACGTTGGCTTCAATGGTGGA	TTTTTGCTTCACCACACGGC	57	MyFiTM DNA Polymerase
HchH7Sat27-410	CTGAGTTCCAGTCCCTGACAC	CAATGTTGTACACACGGCGG	55	MyTaqTM Plant-PCR Kit

## Sheet: Hvu
satDNA	Forward	Reverse	T annealing (ºC)	Polymerase Kit
HvuSat01-338	ATGTGCCTTTGAATGGTGCA	AGTTGAGAGGGCTACGACAA	58	MyTaqTM Plant-PCR Kit
HvuSat02-444	ACGTAGCTTAGACTCATCCAAGA	TCCTCTTGTCCCCTTCTTCG	55	MyTaqTM Plant-PCR Kit
HvuSat03-118	CTCACTGATTTTGGGTCCCG	AGCATACAAAACTGGCCAGA	60	MyTaqTM Plant-PCR Kit
HvuSat04-118	TGCGATTTTTCACGAGGTCA	TGCTATTACTCACTGATTCTGGGT	55	MyTaqTM Plant-PCR Kit
HvuSat05-5500	TGGAAGCACAAGGAGGCATT	AGCAGTTTCTTGTCGTGGTG	54	MyFiTM DNA Polymerase
HvuSat06-4925	GAAGGTCTTTGGTTGCAGGG	GGTGTGTTGGTCATTGGCTT	56	MyFiTM DNA Polymerase
HvuSat07-118	GACCCCAAAACAGTGCGCTA	CTCCATGAACCCTGTGCAC	65	MyTaqTM Plant-PCR Kit
HvuSat08-263	GTTGCATATCAGGGTACAGCA	CCGACACGCAACTTCAAGA	60	MyTaqTM Plant-PCR Kit
HvuSat09-900	TCGACATATTCCACTCGCCT	CGGAAGCAAGAAATGAAGCG	65	MyTaqTM Plant-PCR Kit
HvuSat10-5985	TGTTCCCTCAAACGCTCGAA	TTTGCATGACCTCGACCGAA	60	MyFiTM DNA Polymerase
HvuSat11-366	TGCCCCATACAGAGTCCATT	CGCGTTCGTCTAGCATTCAT	60	MyTaqTM Plant-PCR Kit
HvuSat12-541	CGACATATGCTAGTAGTCCTGC	ATACTGCTGCACAGAGTAGTGG	60	MyTaqTM Plant-PCR Kit
HvuSat13-319	CACGGATTGTCAGAAAATTCT	TATGAATTTCCATTCAAAAACCG	55	MyTaqTM Plant-PCR Kit
HvuSat14-2330	ACAATTCCCTTCGACCCGAC	GACGCTCTCGTACCCAACAT	57	MyFiTM DNA Polymerase
HvuSat15-1590	AGCATCAGACACACCTTGGG	TAAGATGTGACGGCGTGGAC	65	MyTaqTM Plant-PCR Kit
HvuSat16-483	CTCCCATTGCCTTGCCAAAT	CTGACAATGTTGTAAAGGGT	52	MyTaqTM Plant-PCR Kit
HvuSat17-632	TCTTGGGGAGGGCTAGCAA	AACTTGGGGTTGGGCAGTTG	55	MyTaqTM Plant-PCR Kit
HvuSat18-2988	GCCATAGAGAGTCCAGGTGC	TCACCAAAGGGCTTCCAACA	60	MyFiTM DNA Polymerase
