# Supplementary material for: Highly divergent satellitomes of two barley species of agronomic importance, Hordeum chilense and H. vulgare
Source: Plant Mol Biol. 2024 Oct 2;114(5):108. doi: 10.1007/s11103-024-01501-5 (PMC11447152; doi:10.1007/s11103-024-01501-5)
Supplement: Supplementary file 6 — Supplementary file6 (XLSX 155 KB) [file 11103_2024_1501_MOESM6_ESM.xlsx]

## Sheet: HchH1Sat01
Description	Scientific name	Percentage identity (%)	Accession	Bibliography
Hordeum vulgare clone pHv-874 repeat region	Hordeum vulgare	89.09	HQ213961.1	Kato, A. (2011). High-density fluorescence in situ hybridization signal detection on barley (Hordeum vulgare L.) chromosomes with improved probe screening and reprobing procedures. Genome, 54(2), 151-159.
Hordeum vulgare clone pHv-580 repeat region	Hordeum vulgare	89.25	HQ213960.1	Kato, A. (2011). High-density fluorescence in situ hybridization signal detection on barley (Hordeum vulgare L.) chromosomes with improved probe screening and reprobing procedures. Genome, 54(2), 151-159.
Hordeum vulgare clone pHv-1631 repeat region	Hordeum vulgare	89.02	HQ213964.1	Kato, A. (2011). High-density fluorescence in situ hybridization signal detection on barley (Hordeum vulgare L.) chromosomes with improved probe screening and reprobing procedures. Genome, 54(2), 151-159.
Hordeum vulgare clone pHv-1982 repeat region	Hordeum vulgare	88.39	HQ213965.1	Kato, A. (2011). High-density fluorescence in situ hybridization signal detection on barley (Hordeum vulgare L.) chromosomes with improved probe screening and reprobing procedures. Genome, 54(2), 151-159.
Hordeum vulgare clone pHv-1468 repeat region	Hordeum vulgare	88.86	HQ213963.1	Kato, A. (2011). High-density fluorescence in situ hybridization signal detection on barley (Hordeum vulgare L.) chromosomes with improved probe screening and reprobing procedures. Genome, 54(2), 151-159.
Hordeum vulgare clone pHv-1123 repeat region	Hordeum vulgare	88.39	HM536207.1	Kato, A. (2011). High-density fluorescence in situ hybridization signal detection on barley (Hordeum vulgare L.) chromosomes with improved probe screening and reprobing procedures. Genome, 54(2), 151-159.
Hordeum vulgare clone pHv-1390 repeat region	Hordeum vulgare	89.24	HQ213962.1	Kato, A. (2011). High-density fluorescence in situ hybridization signal detection on barley (Hordeum vulgare L.) chromosomes with improved probe screening and reprobing procedures. Genome, 54(2), 151-159.
Hordeum vulgare clone pHv-496 repeat region	Hordeum vulgare	88.76	HQ213959.1	Kato, A. (2011). High-density fluorescence in situ hybridization signal detection on barley (Hordeum vulgare L.) chromosomes with improved probe screening and reprobing procedures. Genome, 54(2), 151-159.
Triticum urartu DNA, tandem repetitive Afa-family sequence,...	Triticum urartu	90.24	AB003262.1	Nagaki, K., Tsujimoto, H., & Sasakuma, T. (1998). Dynamics of tandem repetitive Afa-family sequences in Triticeae, wheat-related species. Journal of molecular evolution, 47, 183-189.
Triticum urartu DNA, tandem repetitive Afa-family sequence,...	Triticum urartu	89.57	AB003259.1	Nagaki, K., Tsujimoto, H., & Sasakuma, T. (1998). Dynamics of tandem repetitive Afa-family sequences in Triticeae, wheat-related species. Journal of molecular evolution, 47, 183-189.
Triticum urartu DNA, tandem repetitive Afa-family sequence,...	Triticum urartu	87.69	AB003264.1	Nagaki, K., Tsujimoto, H., & Sasakuma, T. (1998). Dynamics of tandem repetitive Afa-family sequences in Triticeae, wheat-related species. Journal of molecular evolution, 47, 183-189.
Triticum urartu DNA, tandem repetitive Afa-family sequence,...	Triticum urartu	89.26	AB003261.1	Nagaki, K., Tsujimoto, H., & Sasakuma, T. (1998). Dynamics of tandem repetitive Afa-family sequences in Triticeae, wheat-related species. Journal of molecular evolution, 47, 183-189.
Triticum aestivum clone pTa-173 FISH-positive repetitive sequence	Triticum aestivum	88.89	KC290893.1	Komuro, S., Endo, R., Shikata, K., & Kato, A. (2013). Genomic and chromosomal distribution patterns of various repeated DNA sequences in wheat revealed by a fluorescence in situ hybridization procedure. Genome, 56(3), 131-137.
T.aestivum (Chinese spring) tandemly repeated DNA sequence	Triticum aestivum	89.49	X76300.1	Vershinin, A., Svitashev, S., Gummesson, P. O., Salomon, B., Von Bothmer, R., & Bryngelsson, T. (1994). Characterization of a family of tandemly repeated DNA sequences in Triticeae. Theoretical and Applied Genetics, 89, 217-225.
TaeSat04-337	Triticum aestivum	93.03	PRJNA856123	Gálvez-Galván, A., Garrido-Ramos, M. A., & Prieto, P. (2024). Bread wheat satellitome: a complex scenario in a huge genome. Plant Molecular Biology, 114(1), 8.
TaeSat10-206	Triticum aestivum	92.74	PRJNA856124	Gálvez-Galván, A., Garrido-Ramos, M. A., & Prieto, P. (2024). Bread wheat satellitome: a complex scenario in a huge genome. Plant Molecular Biology, 114(1), 8.
Aegilops squarrosa repetitive DNA sequence	Aegilops tauschii	89.91	D30736.1	Nagaki, K., Tsujimoto, H., Isono, K., & Sasakuma, T. (1995). Molecular characterization of a tandem repeat, Afa family, and its distribution among Triticeae. Genome, 38(3), 479-486.
Aegilops triuncialis var. triuncialis DNA, Afa-family tandem...	Aegilops triuncialis	90.18	AB003256.1	Nagaki, K., Tsujimoto, H., & Sasakuma, T. (1998). Dynamics of tandem repetitive Afa-family sequences in Triticeae, wheat-related species. Journal of molecular evolution, 47, 183-189.
Aegilops crassa clone CL3 satellite sequence	Aegilops crassa	91.85	ON872662.1	Kroupin, P. Y., Badaeva, E. D., Sokolova, V. M., Chikida, N. N., Belousova, M. K., Surzhikov, S. A., ... & Divashuk, M. G. (2023). Corrigendum: Aegilops crassa Boiss. repeatome characterized using low-coverage NGS as a source of new FISH markers: Application in phylogenetic studies of the Triticeae. Frontiers in Plant Science, 14, 1207880.
Psathyrostachys junceahys juncea DNA, tandem repetitive Afa-family...	Psathyrostachys juncea...	93.15	AB022723.1	Nagaki, K., Kishii, M., Tsujimoto, H., & Sasakuma, T. (1999). Tandem repetitive Afa-family sequences from Leymus racemosus and Psathyrostachys junceahys juncea (Poaceae). Genome, 42(6), 1258-1260.
Psathyrostachys junceahys juncea DNA, tandem repetitive Afa-family...	Psathyrostachys juncea...	94.08	AB022725.1	Nagaki, K., Kishii, M., Tsujimoto, H., & Sasakuma, T. (1999). Tandem repetitive Afa-family sequences from Leymus racemosus and Psathyrostachys junceahys juncea (Poaceae). Genome, 42(6), 1258-1260.
Psathyrostachys junceahys juncea DNA, tandem repetitive Afa-family...	Psathyrostachys juncea...	91.36	AB022724.1	Nagaki, K., Kishii, M., Tsujimoto, H., & Sasakuma, T. (1999). Tandem repetitive Afa-family sequences from Leymus racemosus and Psathyrostachys junceahys juncea (Poaceae). Genome, 42(6), 1258-1260.
Leymus racemosus DNA, tandem repetitive Afa-family sequence,...	Leymus racemosus	94.41	AB022731.1	Nagaki, K., Kishii, M., Tsujimoto, H., & Sasakuma, T. (1999). Tandem repetitive Afa-family sequences from Leymus racemosus and Psathyrostachys junceahys juncea (Poaceae). Genome, 42(6), 1258-1260.
Leymus racemosus DNA, tandem repetitive Afa-family sequence,...	Leymus racemosus	94.39	AB022727.1	Nagaki, K., Kishii, M., Tsujimoto, H., & Sasakuma, T. (1999). Tandem repetitive Afa-family sequences from Leymus racemosus and Psathyrostachys junceahys juncea (Poaceae). Genome, 42(6), 1258-1260.
Leymus racemosus DNA, tandem repetitive Afa-family sequence,...	Leymus racemosus	93.81	AB022729.1	Nagaki, K., Kishii, M., Tsujimoto, H., & Sasakuma, T. (1999). Tandem repetitive Afa-family sequences from Leymus racemosus and Psathyrostachys junceahys juncea (Poaceae). Genome, 42(6), 1258-1260.
Leymus racemosus DNA, tandem repetitive Afa-family sequence,...	Leymus racemosus	93.77	AB022728.1	Nagaki, K., Kishii, M., Tsujimoto, H., & Sasakuma, T. (1999). Tandem repetitive Afa-family sequences from Leymus racemosus and Psathyrostachys junceahys juncea (Poaceae). Genome, 42(6), 1258-1260.
Leymus racemosus DNA, tandem repetitive Afa-family sequence,...	Leymus racemosus	93.15	AB022726.1	Nagaki, K., Kishii, M., Tsujimoto, H., & Sasakuma, T. (1999). Tandem repetitive Afa-family sequences from Leymus racemosus and Psathyrostachys junceahys juncea (Poaceae). Genome, 42(6), 1258-1260.
Leymus racemosus DNA, tandem repetitive Afa-family sequence,...	Leymus racemosus	92.86	AB022730.1	Nagaki, K., Kishii, M., Tsujimoto, H., & Sasakuma, T. (1999). Tandem repetitive Afa-family sequences from Leymus racemosus and Psathyrostachys junceahys juncea (Poaceae). Genome, 42(6), 1258-1260.
Elymus trachycaulus DNA, species specific tandem repeat sequence	Elymus trachycaulus	92.22	AB003692.1	Nagaki, K., Tsujimoto, H., & Sasakuma, T. (1998). Dynamics of tandem repetitive Afa-family sequences in Triticeae, wheat-related species. Journal of molecular evolution, 47, 183-189.
Thinopyrum bessarabicum clone CL97 satellite sequence	Thinopyrum bessarabicum	96.94	ON872687.1	Kroupin, P. Y., Badaeva, E. D., Sokolova, V. M., Chikida, N. N., Belousova, M. K., Surzhikov, S. A., ... & Divashuk, M. G. (2023). Corrigendum: Aegilops crassa Boiss. repeatome characterized using low-coverage NGS as a source of new FISH markers: Application in phylogenetic studies of the Triticeae. Frontiers in Plant Science, 14, 1207880.

## Sheet: HchH7Sat01
Description	Scientific name	Percentage identity (%)	Accession	Bibliography
Hordeum vulgare clone pHv-1468 repeat region	Hordeum vulgare	90.88	HQ213963.1	Kato, A. (2011). High-density fluorescence in situ hybridization signal detection on barley (Hordeum vulgare L.) chromosomes with improved probe screening and reprobing procedures. Genome, 54(2), 151-159.
Hordeum vulgare clone pHv-874 repeat region	Hordeum vulgare	89.94	HQ213961.1	Kato, A. (2011). High-density fluorescence in situ hybridization signal detection on barley (Hordeum vulgare L.) chromosomes with improved probe screening and reprobing procedures. Genome, 54(2), 151-159.
Hordeum vulgare clone pHv-1631 repeat region	Hordeum vulgare	89.88	HQ213964.1	Kato, A. (2011). High-density fluorescence in situ hybridization signal detection on barley (Hordeum vulgare L.) chromosomes with improved probe screening and reprobing procedures. Genome, 54(2), 151-159.
Hordeum vulgare clone pHv-496 repeat region	Hordeum vulgare	89.88	HQ213959.1	Kato, A. (2011). High-density fluorescence in situ hybridization signal detection on barley (Hordeum vulgare L.) chromosomes with improved probe screening and reprobing procedures. Genome, 54(2), 151-159.
Hordeum vulgare clone pHv-1982 repeat region	Hordeum vulgare	89.25	HQ213965.1	Kato, A. (2011). High-density fluorescence in situ hybridization signal detection on barley (Hordeum vulgare L.) chromosomes with improved probe screening and reprobing procedures. Genome, 54(2), 151-159.
Hordeum vulgare clone pHv-580 repeat region	Hordeum vulgare	89.22	HQ213960.1	Kato, A. (2011). High-density fluorescence in situ hybridization signal detection on barley (Hordeum vulgare L.) chromosomes with improved probe screening and reprobing procedures. Genome, 54(2), 151-159.
Hordeum vulgare clone pHv-1123 repeat region	Hordeum vulgare	89.25	HM536207.1	Kato, A. (2011). High-density fluorescence in situ hybridization signal detection on barley (Hordeum vulgare L.) chromosomes with improved probe screening and reprobing procedures. Genome, 54(2), 151-159.
Hordeum vulgare subsp. vulgare cultivar Malva 1H(5) Mla region...	Hordeum vulgare	89.32	EU934199.1	Kokina,A. and Rostoks,N.; Genome-wide and Mla locus-specific characterization of Latvian barley varieties; Unpublished
Hordeum vulgare clone pHv-1390 repeat region	Hordeum vulgare	89.87	HQ213962.1	Kato, A. (2011). High-density fluorescence in situ hybridization signal detection on barley (Hordeum vulgare L.) chromosomes with improved probe screening and reprobing procedures. Genome, 54(2), 151-159.
Triticum urartu DNA, tandem repetitive Afa-family sequence,...	Triticum urartu	91.69	AB003262.1	Nagaki, K., Tsujimoto, H., & Sasakuma, T. (1998). Dynamics of tandem repetitive Afa-family sequences in Triticeae, wheat-related species. Journal of molecular evolution, 47, 183-189.
Triticum urartu DNA, tandem repetitive Afa-family sequence,...	Triticum urartu	91.69	AB003259.1	Nagaki, K., Tsujimoto, H., & Sasakuma, T. (1998). Dynamics of tandem repetitive Afa-family sequences in Triticeae, wheat-related species. Journal of molecular evolution, 47, 183-189.
Triticum urartu DNA, tandem repetitive Afa-family sequence,...	Triticum urartu	91.38	AB003261.1	Nagaki, K., Tsujimoto, H., & Sasakuma, T. (1998). Dynamics of tandem repetitive Afa-family sequences in Triticeae, wheat-related species. Journal of molecular evolution, 47, 183-189.
Triticum urartu DNA, tandem repetitive Afa-family sequence,...	Triticum urartu	88.38	AB003264.1	Nagaki, K., Tsujimoto, H., & Sasakuma, T. (1998). Dynamics of tandem repetitive Afa-family sequences in Triticeae, wheat-related species. Journal of molecular evolution, 47, 183-189.
Triticum urartu DNA, tandem repetitive Afa-family sequence,...	Triticum urartu	90.19	AB003263.1	Nagaki, K., Tsujimoto, H., & Sasakuma, T. (1998). Dynamics of tandem repetitive Afa-family sequences in Triticeae, wheat-related species. Journal of molecular evolution, 47, 183-189.
Triticum aestivum clone pTa-173 FISH-positive repetitive sequence	Triticum aestivum	90.66	KC290893.1	Komuro, S., Endo, R., Shikata, K., & Kato, A. (2013). Genomic and chromosomal distribution patterns of various repeated DNA sequences in wheat revealed by a fluorescence in situ hybridization procedure. Genome, 56(3), 131-137.
T.aestivum (Chinese spring) tandemly repeated DNA sequence	Triticum aestivum	89.79	X76300.1	Vershinin, A., Svitashev, S., Gummesson, P. O., Salomon, B., Von Bothmer, R., & Bryngelsson, T. (1994). Characterization of a family of tandemly repeated DNA sequences in Triticeae. Theoretical and Applied Genetics, 89, 217-225.
TaeSat04-337	Triticum aestivum	93.5	PRJNA856123	Gálvez-Galván, A., Garrido-Ramos, M. A., & Prieto, P. (2024). Bread wheat satellitome: a complex scenario in a huge genome. Plant Molecular Biology, 114(1), 8.
TaeSat10-206	Triticum aestivum	93.55	PRJNA856124	Gálvez-Galván, A., Garrido-Ramos, M. A., & Prieto, P. (2024). Bread wheat satellitome: a complex scenario in a huge genome. Plant Molecular Biology, 114(1), 8.
Aegilops squarrosa repetitive DNA sequence	Aegilops tauschii	91.37	D30736.1	Nagaki, K., Tsujimoto, H., Isono, K., & Sasakuma, T. (1995). Molecular characterization of a tandem repeat, Afa family, and its distribution among Triticeae. Genome, 38(3), 479-486.
Aegilops triuncialis var. triuncialis DNA, Afa-family tandem...	Aegilops triuncialis	91.69	AB003256.1	Nagaki, K., Tsujimoto, H., & Sasakuma, T. (1998). Dynamics of tandem repetitive Afa-family sequences in Triticeae, wheat-related species. Journal of molecular evolution, 47, 183-189.
Aegilops triuncialis var. triuncialis DNA, Afa-family tandem...	Aegilops triuncialis	91.64	AB003257.1	Nagaki, K., Tsujimoto, H., & Sasakuma, T. (1998). Dynamics of tandem repetitive Afa-family sequences in Triticeae, wheat-related species. Journal of molecular evolution, 47, 183-189.
Aegilops triuncialis var. triuncialis DNA, Afa-family tandem...	Aegilops triuncialis	91.08	AB003255.1	Nagaki, K., Tsujimoto, H., & Sasakuma, T. (1998). Dynamics of tandem repetitive Afa-family sequences in Triticeae, wheat-related species. Journal of molecular evolution, 47, 183-189.
Psathyrostachys juncea DNA, tandem repetitive Afa-family...	Psathyrostachys juncea	95.98	AB022725.1	Nagaki, K., Kishii, M., Tsujimoto, H., & Sasakuma, T. (1999). Tandem repetitive Afa-family sequences from Leymus racemosus and Psathyrostachys juncea (Poaceae). Genome, 42(6), 1258-1260.
Psathyrostachys juncea DNA, tandem repetitive Afa-family...	Psathyrostachys juncea	92.88	AB022723.1	Nagaki, K., Kishii, M., Tsujimoto, H., & Sasakuma, T. (1999). Tandem repetitive Afa-family sequences from Leymus racemosus and Psathyrostachys juncea (Poaceae). Genome, 42(6), 1258-1260.
Psathyrostachys juncea DNA, tandem repetitive Afa-family...	Psathyrostachys juncea	93.54	AB022724.1	Nagaki, K., Kishii, M., Tsujimoto, H., & Sasakuma, T. (1999). Tandem repetitive Afa-family sequences from Leymus racemosus and Psathyrostachys juncea (Poaceae). Genome, 42(6), 1258-1260.
Leymus racemosus DNA, tandem repetitive Afa-family sequence,...	Leymus racemosus	96.28	AB022727.1	Nagaki, K., Kishii, M., Tsujimoto, H., & Sasakuma, T. (1999). Tandem repetitive Afa-family sequences from Leymus racemosus and Psathyrostachys juncea (Poaceae). Genome, 42(6), 1258-1260.
Leymus racemosus DNA, tandem repetitive Afa-family sequence,...	Leymus racemosus	95.38	AB022729.1	Nagaki, K., Kishii, M., Tsujimoto, H., & Sasakuma, T. (1999). Tandem repetitive Afa-family sequences from Leymus racemosus and Psathyrostachys juncea (Poaceae). Genome, 42(6), 1258-1260.
Leymus racemosus DNA, tandem repetitive Afa-family sequence,...	Leymus racemosus	94.14	AB022730.1	Nagaki, K., Kishii, M., Tsujimoto, H., & Sasakuma, T. (1999). Tandem repetitive Afa-family sequences from Leymus racemosus and Psathyrostachys juncea (Poaceae). Genome, 42(6), 1258-1260.
Leymus racemosus DNA, tandem repetitive Afa-family sequence,...	Leymus racemosus	93.81	AB022731.1	Nagaki, K., Kishii, M., Tsujimoto, H., & Sasakuma, T. (1999). Tandem repetitive Afa-family sequences from Leymus racemosus and Psathyrostachys juncea (Poaceae). Genome, 42(6), 1258-1260.
Leymus racemosus DNA, tandem repetitive Afa-family sequence,...	Leymus racemosus	93.5	AB022728.1	Nagaki, K., Kishii, M., Tsujimoto, H., & Sasakuma, T. (1999). Tandem repetitive Afa-family sequences from Leymus racemosus and Psathyrostachys juncea (Poaceae). Genome, 42(6), 1258-1260.
Leymus racemosus DNA, tandem repetitive Afa-family sequence,...	Leymus racemosus	92.88	AB022726.1	Nagaki, K., Kishii, M., Tsujimoto, H., & Sasakuma, T. (1999). Tandem repetitive Afa-family sequences from Leymus racemosus and Psathyrostachys juncea (Poaceae). Genome, 42(6), 1258-1260.
Elymus trachycaulus DNA, species specific tandem repeat sequence	Elymus trachycaulus	92.19	AB003692.1	Nagaki, K., Tsujimoto, H., & Sasakuma, T. (1998). Dynamics of tandem repetitive Afa-family sequences in Triticeae, wheat-related species. Journal of molecular evolution, 47, 183-189.
Thinopyrum bessarabicum clone CL97 satellite sequence	Thinopyrum bessarabicum	98.68	ON872687.1	Kroupin, P. Y., Badaeva, E. D., Sokolova, V. M., Chikida, N. N., Belousova, M. K., Surzhikov, S. A., ... & Divashuk, M. G. (2023). Corrigendum: Aegilops crassa Boiss. repeatome characterized using low-coverage NGS as a source of new FISH markers: Application in phylogenetic studies of the Triticeae. Frontiers in Plant Science, 14, 1207880.

## Sheet: HvuSat01
Description	Scientific name	Percentage identity (%)	Accession	Bibliography
Hordeum vulgare clone pHv-1631 repeat region	Hordeum vulgare	98.81	HQ213964.1	Kato, A. (2011). High-density fluorescence in situ hybridization signal detection on barley (Hordeum vulgare L.) chromosomes with improved probe screening and reprobing procedures. Genome, 54(2), 151-159.
Hordeum vulgare clone pHv-874 repeat region	Hordeum vulgare	98.53	HQ213961.1	Kato, A. (2011). High-density fluorescence in situ hybridization signal detection on barley (Hordeum vulgare L.) chromosomes with improved probe screening and reprobing procedures. Genome, 54(2), 151-159.
Hordeum vulgare clone pHv-1982 repeat region	Hordeum vulgare	98.22	HQ213965.1	Kato, A. (2011). High-density fluorescence in situ hybridization signal detection on barley (Hordeum vulgare L.) chromosomes with improved probe screening and reprobing procedures. Genome, 54(2), 151-159.
Hordeum vulgare clone pHv-580 repeat region	Hordeum vulgare	98.21	HQ213960.1	Kato, A. (2011). High-density fluorescence in situ hybridization signal detection on barley (Hordeum vulgare L.) chromosomes with improved probe screening and reprobing procedures. Genome, 54(2), 151-159.
Hordeum vulgare clone pHv-1123 repeat region	Hordeum vulgare	97.92	HM536207.1	Kato, A. (2011). High-density fluorescence in situ hybridization signal detection on barley (Hordeum vulgare L.) chromosomes with improved probe screening and reprobing procedures. Genome, 54(2), 151-159.
Hordeum vulgare clone pHv-1390 repeat region	Hordeum vulgare	98.42	HQ213962.1	Kato, A. (2011). High-density fluorescence in situ hybridization signal detection on barley (Hordeum vulgare L.) chromosomes with improved probe screening and reprobing procedures. Genome, 54(2), 151-159.
Hordeum vulgare clone pHv-496 repeat region	Hordeum vulgare	95.83	HQ213959.1	Kato, A. (2011). High-density fluorescence in situ hybridization signal detection on barley (Hordeum vulgare L.) chromosomes with improved probe screening and reprobing procedures. Genome, 54(2), 151-159.
Hordeum vulgare clone pHv-1468 repeat region	Hordeum vulgare	88.15	HQ213963.1	Kato, A. (2011). High-density fluorescence in situ hybridization signal detection on barley (Hordeum vulgare L.) chromosomes with improved probe screening and reprobing procedures. Genome, 54(2), 151-159.
Hordeum vulgare DNA, tandem repetitive Afa-family sequence,...	Hordeum vulgare	96.77	D82997.1	Nagaki, K., Tsujimoto, H., & Sasakuma, T. (1998). Dynamics of tandem repetitive Afa-family sequences in Triticeae, wheat-related species. Journal of molecular evolution, 47, 183-189.
Hordeum vulgare DNA, tandem repetitive Afa-family sequence,...	Hordeum vulgare	98.6	AB003252.1	Nagaki, K., Kishii, M., Tsujimoto, H., & Sasakuma, T. (1999). Tandem repetitive Afa-family sequences from Leymus racemosus and Psathyrostachys juncea (Poaceae). Genome, 42(6), 1258-1260.
Hordeum vulgare DNA, tandem repetitive Afa-family sequence,...	Hordeum vulgare	96.26	AB003251.1	Nagaki, K., Tsujimoto, H., & Sasakuma, T. (1998). Dynamics of tandem repetitive Afa-family sequences in Triticeae, wheat-related species. Journal of molecular evolution, 47, 183-189.
H.vulgare repetitive DNA	Hordeum vulgare	97.88	Z54373.1	Busch, W., Herrmann, R. G., & Hohmann, U. (1996). Repeated DNA sequences isolated by microdissection. II. Comparative analysis in Hordeum vulgare and Triticum aestivum. Theoretical and applied genetics, 93, 164-171.
Triticum urartu DNA, tandem repetitive Afa-family sequence,...	Triticum urartu	90.6	AB003259.1	Nagaki, K., Tsujimoto, H., & Sasakuma, T. (1998). Dynamics of tandem repetitive Afa-family sequences in Triticeae, wheat-related species. Journal of molecular evolution, 47, 183-189.
Triticum urartu DNA, tandem repetitive Afa-family sequence,...	Triticum urartu	89.66	AB003261.1	Nagaki, K., Tsujimoto, H., & Sasakuma, T. (1998). Dynamics of tandem repetitive Afa-family sequences in Triticeae, wheat-related species. Journal of molecular evolution, 47, 183-189.
Triticum urartu DNA, tandem repetitive Afa-family sequence,...	Triticum urartu	89.34	AB003262.1	Nagaki, K., Tsujimoto, H., & Sasakuma, T. (1998). Dynamics of tandem repetitive Afa-family sequences in Triticeae, wheat-related species. Journal of molecular evolution, 47, 183-189.
Triticum urartu DNA, tandem repetitive Afa-family sequence,...	Triticum urartu	87.94	AB003260.1	Nagaki, K., Tsujimoto, H., & Sasakuma, T. (1998). Dynamics of tandem repetitive Afa-family sequences in Triticeae, wheat-related species. Journal of molecular evolution, 47, 183-189.
Triticum urartu DNA, tandem repetitive Afa-family sequence,...	Triticum urartu	87.66	AB003263.1	Nagaki, K., Tsujimoto, H., & Sasakuma, T. (1998). Dynamics of tandem repetitive Afa-family sequences in Triticeae, wheat-related species. Journal of molecular evolution, 47, 183-189.
Triticum aestivum clone pTa-173 FISH-positive repetitive sequence	Triticum aestivum	88.14	KC290893.1	Komuro, S., Endo, R., Shikata, K., & Kato, A. (2013). Genomic and chromosomal distribution patterns of various repeated DNA sequences in wheat revealed by a fluorescence in situ hybridization procedure. Genome, 56(3), 131-137.
TaeSat04-337	Triticum aestivum	89.69	PRJNA856123	Gálvez-Galván, A., Garrido-Ramos, M. A., & Prieto, P. (2024). Bread wheat satellitome: a complex scenario in a huge genome. Plant Molecular Biology, 114(1), 8.
TaeSat10-206	Triticum aestivum	89.34	PRJNA856124	Gálvez-Galván, A., Garrido-Ramos, M. A., & Prieto, P. (2024). Bread wheat satellitome: a complex scenario in a huge genome. Plant Molecular Biology, 114(1), 8.
Aegilops squarrosa repetitive DNA sequence	Aegilops taushii	87.83	D30736.1	Nagaki, K., Tsujimoto, H., Isono, K., & Sasakuma, T. (1995). Molecular characterization of a tandem repeat, Afa family, and its distribution among Triticeae. Genome, 38(3), 479-486.
Aegilops triuncialis var. triuncialis DNA, Afa-family tandem...	Aegilops triuncialis	88.71	AB003256.1	Nagaki, K., Tsujimoto, H., & Sasakuma, T. (1998). Dynamics of tandem repetitive Afa-family sequences in Triticeae, wheat-related species. Journal of molecular evolution, 47, 183-189.
Aegilops triuncialis var. triuncialis DNA, Afa-family tandem...	Aegilops triuncialis	88.71	AB003255.1	Nagaki, K., Tsujimoto, H., & Sasakuma, T. (1998). Dynamics of tandem repetitive Afa-family sequences in Triticeae, wheat-related species. Journal of molecular evolution, 47, 183-189.
Psathyrostachys juncea DNA, tandem repetitive Afa-family...	Psathyrostachys juncea	92.14	AB022724.1	Nagaki, K., Kishii, M., Tsujimoto, H., & Sasakuma, T. (1999). Tandem repetitive Afa-family sequences from Leymus racemosus and Psathyrostachys juncea (Poaceae). Genome, 42(6), 1258-1260.
Psathyrostachys juncea DNA, tandem repetitive Afa-family...	Psathyrostachys juncea	90.88	AB022725.1	Nagaki, K., Kishii, M., Tsujimoto, H., & Sasakuma, T. (1999). Tandem repetitive Afa-family sequences from Leymus racemosus and Psathyrostachys juncea (Poaceae). Genome, 42(6), 1258-1260.
Psathyrostachys juncea DNA, tandem repetitive Afa-family...	Psathyrostachys juncea	88.36	AB022723.1	Nagaki, K., Kishii, M., Tsujimoto, H., & Sasakuma, T. (1999). Tandem repetitive Afa-family sequences from Leymus racemosus and Psathyrostachys juncea (Poaceae). Genome, 42(6), 1258-1260.
Leymus racemosus DNA, tandem repetitive Afa-family sequence,...	Leymus racemosus	91.19	AB022727.1	Nagaki, K., Kishii, M., Tsujimoto, H., & Sasakuma, T. (1999). Tandem repetitive Afa-family sequences from Leymus racemosus and Psathyrostachys juncea (Poaceae). Genome, 42(6), 1258-1260.
Leymus racemosus DNA, tandem repetitive Afa-family sequence,...	Leymus racemosus	90.31	AB022729.1	Nagaki, K., Kishii, M., Tsujimoto, H., & Sasakuma, T. (1999). Tandem repetitive Afa-family sequences from Leymus racemosus and Psathyrostachys juncea (Poaceae). Genome, 42(6), 1258-1260.
Leymus racemosus DNA, tandem repetitive Afa-family sequence,...	Leymus racemosus	89.03	AB022731.1	Nagaki, K., Kishii, M., Tsujimoto, H., & Sasakuma, T. (1999). Tandem repetitive Afa-family sequences from Leymus racemosus and Psathyrostachys juncea (Poaceae). Genome, 42(6), 1258-1260.
Leymus racemosus DNA, tandem repetitive Afa-family sequence,...	Leymus racemosus	89.03	AB022730.1	Nagaki, K., Kishii, M., Tsujimoto, H., & Sasakuma, T. (1999). Tandem repetitive Afa-family sequences from Leymus racemosus and Psathyrostachys juncea (Poaceae). Genome, 42(6), 1258-1260.
Leymus racemosus DNA, tandem repetitive Afa-family sequence,...	Leymus racemosus	88.99	AB022728.1	Nagaki, K., Kishii, M., Tsujimoto, H., & Sasakuma, T. (1999). Tandem repetitive Afa-family sequences from Leymus racemosus and Psathyrostachys juncea (Poaceae). Genome, 42(6), 1258-1260.
Leymus racemosus DNA, tandem repetitive Afa-family sequence,...	Leymus racemosus	87.74	AB022726.1	Nagaki, K., Kishii, M., Tsujimoto, H., & Sasakuma, T. (1999). Tandem repetitive Afa-family sequences from Leymus racemosus and Psathyrostachys juncea (Poaceae). Genome, 42(6), 1258-1260.
Elymus trachycaulus DNA, species specific tandem repeat sequence	Elymus trachycaulus	86.63	AB003692.1	Nagaki, K., Tsujimoto, H., & Sasakuma, T. (1998). Dynamics of tandem repetitive Afa-family sequences in Triticeae, wheat-related species. Journal of molecular evolution, 47, 183-189.
Thinopyrum bessarabicum clone CL97 satellite sequence	Thinopyrum bessarabicum	94.67	ON872687.1	Kroupin, P. Y., Badaeva, E. D., Sokolova, V. M., Chikida, N. N., Nikitina, E. A., Kocheshkova, A. A., ... & Divashuk, M. G. (2022). Aegilops crassa Boiss. repeatome characterized using low-coverage NGS as a source of new FISH markers: Application in phylogenetic studies of the Triticeae. Frontiers in Plant Science, 13, 980764.

## Sheet: HchH7Sat02
Description	Scientific name	Percentage identity (%)	Accession	Bibliography
Hordeum vulgare clone pHv-961 repeat region	Hordeum vulgare	89.52	HM536205.1	Kato, A. (2011). High-density fluorescence in situ hybridization signal detection on barley (Hordeum vulgare L.) chromosomes with improved probe screening and reprobing procedures. Genome, 54(2), 151-159.

## Sheet: HvuSat02
Description	Scientific name	Percentage identity (%)	Accession	Bibliography
Hordeum vulgare clone pHv-1966 repeat region	Hordeum vulgare	95.61	HQ213953.1	Kato, A. (2011). High-density fluorescence in situ hybridization signal detection on barley (Hordeum vulgare L.) chromosomes with improved probe screening and reprobing procedures. Genome, 54(2), 151-159.
Hordeum vulgare clone pHv-1216 repeat region	Hordeum vulgare	95.59	HQ213971.1	Kato, A. (2011). High-density fluorescence in situ hybridization signal detection on barley (Hordeum vulgare L.) chromosomes with improved probe screening and reprobing procedures. Genome, 54(2), 151-159.
Hordeum vulgare clone pHv-365 repeat region	Hordeum vulgare	91.3	HM536202.1	Kato, A. (2011). High-density fluorescence in situ hybridization signal detection on barley (Hordeum vulgare L.) chromosomes with improved probe screening and reprobing procedures. Genome, 54(2), 151-159.
Hordeum vulgare clone pHv-689 repeat region	Hordeum vulgare	97.37	HM536203.1	Kato, A. (2011). High-density fluorescence in situ hybridization signal detection on barley (Hordeum vulgare L.) chromosomes with improved probe screening and reprobing procedures. Genome, 54(2), 151-159.

## Sheet: HchH1Sat03
Description	Scientific name	Percentage identity (%)	Accession	Bibliography
Hordeum chilense satellite DNA, p147-1716	Hordeum chilense	94.92	AJ517290.4	Contento, A., Heslop-Harrison, J. S., & Schwarzacher, T. (2005). Diversity of a major repetitive DNA sequence in diploid and polyploid Triticeae. Cytogenetic and Genome Research, 109(1-3), 34-42.
Hordeum chilense satellite DNA, p147-4115	Hordeum chilense	88.79	AJ517289.4	Contento, A., Heslop-Harrison, J. S., & Schwarzacher, T. (2005). Diversity of a major repetitive DNA sequence in diploid and polyploid Triticeae. Cytogenetic and Genome Research, 109(1-3), 34-42.
Hordeum chilense satellite DNA, p2542-145	Hordeum chilense	92.39	AJ517232.1	Contento, A., Heslop-Harrison, J. S., & Schwarzacher, T. (2005). Diversity of a major repetitive DNA sequence in diploid and polyploid Triticeae. Cytogenetic and Genome Research, 109(1-3), 34-42.
Hordeum bulbosum satellite DNA, p147-3711	Hordeum bulbosum	95.76	AJ517288.3	Contento, A., Heslop-Harrison, J. S., & Schwarzacher, T. (2005). Diversity of a major repetitive DNA sequence in diploid and polyploid Triticeae. Cytogenetic and Genome Research, 109(1-3), 34-42.
Hordeum bulbosum satellite DNA, p25208-032	Hordeum bulbosum	91.53	AJ517240.4	Contento, A., Heslop-Harrison, J. S., & Schwarzacher, T. (2005). Diversity of a major repetitive DNA sequence in diploid and polyploid Triticeae. Cytogenetic and Genome Research, 109(1-3), 34-42.
Hordeum bulbosum satellite DNA, p2542-123	Hordeum bulbosum	92.47	AJ517230.1	Contento, A., Heslop-Harrison, J. S., & Schwarzacher, T. (2005). Diversity of a major repetitive DNA sequence in diploid and polyploid Triticeae. Cytogenetic and Genome Research, 109(1-3), 34-42.
Hordeum bulbosum satellite DNA, p25208-043	Hordeum bulbosum	94.64	AJ517241.4	Contento, A., Heslop-Harrison, J. S., & Schwarzacher, T. (2005). Diversity of a major repetitive DNA sequence in diploid and polyploid Triticeae. Cytogenetic and Genome Research, 109(1-3), 34-42.
Hordeum bulbosum satellite DNA, p2542-134	Hordeum bulbosum	96	AJ517231.1	Contento, A., Heslop-Harrison, J. S., & Schwarzacher, T. (2005). Diversity of a major repetitive DNA sequence in diploid and polyploid Triticeae. Cytogenetic and Genome Research, 109(1-3), 34-42.
Hordeum bulbosum satellite DNA, p25147-1312	Hordeum bulbosum	95.65	AJ517238.1	Contento, A., Heslop-Harrison, J. S., & Schwarzacher, T. (2005). Diversity of a major repetitive DNA sequence in diploid and polyploid Triticeae. Cytogenetic and Genome Research, 109(1-3), 34-42.
Hordeum brachyantherum satellite DNA, p25208-054	Hordeum brachyantherum	93.22	AJ517242.4	Contento, A., Heslop-Harrison, J. S., & Schwarzacher, T. (2005). Diversity of a major repetitive DNA sequence in diploid and polyploid Triticeae. Cytogenetic and Genome Research, 109(1-3), 34-42.
Hordeum brachyantherum satellite DNA, p25208-066	Hordeum brachyantherum	91.53	AJ517243.4	Contento, A., Heslop-Harrison, J. S., & Schwarzacher, T. (2005). Diversity of a major repetitive DNA sequence in diploid and polyploid Triticeae. Cytogenetic and Genome Research, 109(1-3), 34-42.
Hordeum brachyantherum satellite DNA, p2542-2112	Hordeum brachyantherum	96.7	AJ517237.1	Contento, A., Heslop-Harrison, J. S., & Schwarzacher, T. (2005). Diversity of a major repetitive DNA sequence in diploid and polyploid Triticeae. Cytogenetic and Genome Research, 109(1-3), 34-42.
Hordeum brachyantherum satellite DNA, p10642-188	Hordeum brachyantherum	89.66	AJ517236.4	Contento, A., Heslop-Harrison, J. S., & Schwarzacher, T. (2005). Diversity of a major repetitive DNA sequence in diploid and polyploid Triticeae. Cytogenetic and Genome Research, 109(1-3), 34-42.
Hordeum brachyantherum satellite DNA, p2542-2213	Hordeum brachyantherum	93.55	AJ517227.1	Contento, A., Heslop-Harrison, J. S., & Schwarzacher, T. (2005). Diversity of a major repetitive DNA sequence in diploid and polyploid Triticeae. Cytogenetic and Genome Research, 109(1-3), 34-42.
Hordeum brachyantherum satellite DNA, p2542-2415	Hordeum brachyantherum	93.48	AJ517228.1	Contento, A., Heslop-Harrison, J. S., & Schwarzacher, T. (2005). Diversity of a major repetitive DNA sequence in diploid and polyploid Triticeae. Cytogenetic and Genome Research, 109(1-3), 34-42.
Aegilops umbellulata satellite DNA, p25208-157	Aegilops umbellulata	94.07	AJ517276.4	Contento, A., Heslop-Harrison, J. S., & Schwarzacher, T. (2005). Diversity of a major repetitive DNA sequence in diploid and polyploid Triticeae. Cytogenetic and Genome Research, 109(1-3), 34-42.
Aegilops umbellulata satellite DNA, p25208-179	Aegilops umbellulata	93.22	AJ517278.4	Contento, A., Heslop-Harrison, J. S., & Schwarzacher, T. (2005). Diversity of a major repetitive DNA sequence in diploid and polyploid Triticeae. Cytogenetic and Genome Research, 109(1-3), 34-42.
Aegilops umbellulata satellite DNA, p106208-1810	Aegilops umbellulata	88.57	AJ517279.1	Contento, A., Heslop-Harrison, J. S., & Schwarzacher, T. (2005). Diversity of a major repetitive DNA sequence in diploid and polyploid Triticeae. Cytogenetic and Genome Research, 109(1-3), 34-42.
Aegilops umbellulata satellite DNA, p106208-1911	Aegilops umbellulata	87.62	AJ517280.1	Contento, A., Heslop-Harrison, J. S., & Schwarzacher, T. (2005). Diversity of a major repetitive DNA sequence in diploid and polyploid Triticeae. Cytogenetic and Genome Research, 109(1-3), 34-42.
Aegilops umbellulata satellite DNA, p2542-091	Aegilops umbellulata	94.74	AJ517272.1	Contento, A., Heslop-Harrison, J. S., & Schwarzacher, T. (2005). Diversity of a major repetitive DNA sequence in diploid and polyploid Triticeae. Cytogenetic and Genome Research, 109(1-3), 34-42.
Aegilops umbellulata satellite DNA, p25147-135	Aegilops umbellulata	93.22	AJ517274.1	Contento, A., Heslop-Harrison, J. S., & Schwarzacher, T. (2005). Diversity of a major repetitive DNA sequence in diploid and polyploid Triticeae. Cytogenetic and Genome Research, 109(1-3), 34-42.
Aegilops umbellulata satellite DNA, p25147-146	Aegilops umbellulata	91.23	AJ517275.1	Contento, A., Heslop-Harrison, J. S., & Schwarzacher, T. (2005). Diversity of a major repetitive DNA sequence in diploid and polyploid Triticeae. Cytogenetic and Genome Research, 109(1-3), 34-42.
Aegilops squarrosa satellite DNA, p25147-2726	Aegilops tauschii	100	AJ517251.1	Contento, A., Heslop-Harrison, J. S., & Schwarzacher, T. (2005). Diversity of a major repetitive DNA sequence in diploid and polyploid Triticeae. Cytogenetic and Genome Research, 109(1-3), 34-42.
Aegilops squarrosa satellite DNA, p25208-1315	Aegilops tauschii	94.07	AJ517261.4	Contento, A., Heslop-Harrison, J. S., & Schwarzacher, T. (2005). Diversity of a major repetitive DNA sequence in diploid and polyploid Triticeae. Cytogenetic and Genome Research, 109(1-3), 34-42.
Aegilops squarrosa satellite DNA, p25208-1517	Aegilops tauschii	92.37	AJ517263.4	Contento, A., Heslop-Harrison, J. S., & Schwarzacher, T. (2005). Diversity of a major repetitive DNA sequence in diploid and polyploid Triticeae. Cytogenetic and Genome Research, 109(1-3), 34-42.
Aegilops squarrosa satellite DNA, p25208-1416	Aegilops tauschii	90.68	AJ517262.4	Contento, A., Heslop-Harrison, J. S., & Schwarzacher, T. (2005). Diversity of a major repetitive DNA sequence in diploid and polyploid Triticeae. Cytogenetic and Genome Research, 109(1-3), 34-42.
Aegilops squarrosa satellite DNA, p10642-177	Aegilops tauschii	94.62	AJ517257.1	Contento, A., Heslop-Harrison, J. S., & Schwarzacher, T. (2005). Diversity of a major repetitive DNA sequence in diploid and polyploid Triticeae. Cytogenetic and Genome Research, 109(1-3), 34-42.
Triticum monococcum satellite DNA, p10642-133	Triticum monococcum	91.4	AJ517258.4	Contento, A., Heslop-Harrison, J. S., & Schwarzacher, T. (2005). Diversity of a major repetitive DNA sequence in diploid and polyploid Triticeae. Cytogenetic and Genome Research, 109(1-3), 34-42.
Triticum aestivum clone pTa-835 FISH-positive repetitive sequence	Triticum aestivum	93.22	KC290898.1	Komuro, S., Endo, R., Shikata, K., & Kato, A. (2013). Genomic and chromosomal distribution patterns of various repeated DNA sequences in wheat revealed by a fluorescence in situ hybridization procedure. Genome, 56(3), 131-137.
Triticum aestivum clone pTa-505 FISH-positive repetitive sequence	Triticum aestivum	92.44	KC290897.1	Komuro, S., Endo, R., Shikata, K., & Kato, A. (2013). Genomic and chromosomal distribution patterns of various repeated DNA sequences in wheat revealed by a fluorescence in situ hybridization procedure. Genome, 56(3), 131-137.
TaeSat02-118	Triticum aestivum	94.23	PRJNA856123	Gálvez-Galván, A., Garrido-Ramos, M. A., & Prieto, P. (2024). Bread wheat satellitome: a complex scenario in a huge genome. Plant Molecular Biology, 114(1), 8.
Secale vavilovii satellite DNA, p106208-204	Secale cereale	93.22	AJ517271.4	Contento, A., Heslop-Harrison, J. S., & Schwarzacher, T. (2005). Diversity of a major repetitive DNA sequence in diploid and polyploid Triticeae. Cytogenetic and Genome Research, 109(1-3), 34-42.
Secale vavilovii satellite DNA, p42-237	Secale cereale	92.37	AJ517292.4	Contento, A., Heslop-Harrison, J. S., & Schwarzacher, T. (2005). Diversity of a major repetitive DNA sequence in diploid and polyploid Triticeae. Cytogenetic and Genome Research, 109(1-3), 34-42.
Secale vavilovii satellite DNA, p25208-193	Secale cereale	90.68	AJ517270.4	Contento, A., Heslop-Harrison, J. S., & Schwarzacher, T. (2005). Diversity of a major repetitive DNA sequence in diploid and polyploid Triticeae. Cytogenetic and Genome Research, 109(1-3), 34-42.
Secale cereale strain J-1-1 tandem repeat 119.2 sequence	Secale cereale	90.18	KF719093.1	Tang,Z. and Fu,S.; Oligonucleotide Probes Taking Place the Role of Several Repetitive Sequences to Identify Wheat and Rye Chromosomes and Investigate Centromeric Structure
Secale cereale satellite DNA, p25208-2325	Secale cereale	91.67	AJ517267.4	Contento, A., Heslop-Harrison, J. S., & Schwarzacher, T. (2005). Diversity of a major repetitive DNA sequence in diploid and polyploid Triticeae. Cytogenetic and Genome Research, 109(1-3), 34-42.
Secale cereale satellite DNA, p2542-3324	Secale cereale	93.1	AJ517247.1	Contento, A., Heslop-Harrison, J. S., & Schwarzacher, T. (2005). Diversity of a major repetitive DNA sequence in diploid and polyploid Triticeae. Cytogenetic and Genome Research, 109(1-3), 34-42.
Secale montanum satellite DNA, p25147-081	Secale montanum	97.83	AJ517293.1	Contento, A., Heslop-Harrison, J. S., & Schwarzacher, T. (2005). Diversity of a major repetitive DNA sequence in diploid and polyploid Triticeae. Cytogenetic and Genome Research, 109(1-3), 34-42.
Avena sativa satellite DNA, p2542-3021	Avena sativa	94.92	AJ517284.1	Contento, A., Heslop-Harrison, J. S., & Schwarzacher, T. (2005). Diversity of a major repetitive DNA sequence in diploid and polyploid Triticeae. Cytogenetic and Genome Research, 109(1-3), 34-42.
Avena sativa satellite DNA, p2542-2920	Avena sativa	92.86	AJ517283.1	Contento, A., Heslop-Harrison, J. S., & Schwarzacher, T. (2005). Diversity of a major repetitive DNA sequence in diploid and polyploid Triticeae. Cytogenetic and Genome Research, 109(1-3), 34-42.
Avena sativa satellite DNA, p25208-2022	Avena sativa	92.37	AJ517286.4	Contento, A., Heslop-Harrison, J. S., & Schwarzacher, T. (2005). Diversity of a major repetitive DNA sequence in diploid and polyploid Triticeae. Cytogenetic and Genome Research, 109(1-3), 34-42.
Leymus mollis satellite DNA, p2542-167	Leymus mollis	94.62	AJ517245.1	Contento, A., Heslop-Harrison, J. S., & Schwarzacher, T. (2005). Diversity of a major repetitive DNA sequence in diploid and polyploid Triticeae. Cytogenetic and Genome Research, 109(1-3), 34-42.
Leymus mollis satellite DNA, p2542-189	Leymus mollis	92.47	AJ517246.1	Contento, A., Heslop-Harrison, J. S., & Schwarzacher, T. (2005). Diversity of a major repetitive DNA sequence in diploid and polyploid Triticeae. Cytogenetic and Genome Research, 109(1-3), 34-42.
Leymus mollis satellite DNA, p2542-156	Leymus mollis	94.12	AJ517244.1	Contento, A., Heslop-Harrison, J. S., & Schwarzacher, T. (2005). Diversity of a major repetitive DNA sequence in diploid and polyploid Triticeae. Cytogenetic and Genome Research, 109(1-3), 34-42.
Thinopyrum bessarabicum clone CL64 satellite sequence	Thinopyrum bessarabicum	94.02	ON872682.1	Kroupin, P. Y., Badaeva, E. D., Sokolova, V. M., Chikida, N. N., Belousova, M. K., Surzhikov, S. A., ... & Divashuk, M. G. (2023). Corrigendum: Aegilops crassa Boiss. repeatome characterized using low-coverage NGS as a source of new FISH markers: Application in phylogenetic studies of the Triticeae. Frontiers in Plant Science, 14, 1207880.

## Sheet: HchH7Sat03
Description	Scientific name	Percentage identity (%)	Accession	Bibliography
Festuca pratensis satellite TR4 sequence	Festuca pratensis	91.89	JX624130.1	Kopecký, D., Martis, M., Číhalíková, J., Hřibová, E., Vrána, J., Barto¡, J., ... & Doležel, J. (2013). Flow sorting and sequencing meadow fescue chromosome 4F. Plant physiology, 163(3), 1323-1337.
Zingeria biebersteiniana satellite DNA centromere specific...	Zingeria biebersteiniana	85.24	AJ304459.1	Saunders,V.A. and Houben,A.; Specific isolation of high-copy DNA reveals accumulation of Copia-like retrotransposon sequences in the pericentromere-specific tandem repeat Zb30of the grass Zingeria biebersteiniana (2n=4); Unpublished

## Sheet: HvuSat03
Description	Scientific name	Percentage identity (%)	Accession	Bibliography
Hordeum vulgare clone pHv-961 repeat region	Hordeum vulgare	94.07	HM536205.1	Kato, A. (2011). High-density fluorescence in situ hybridization signal detection on barley (Hordeum vulgare L.) chromosomes with improved probe screening and reprobing procedures. Genome, 54(2), 151-159.
Hordeum vulgare clone pHv-1457 repeat region	Hordeum vulgare	93.91	HQ213958.1	Kato, A. (2011). High-density fluorescence in situ hybridization signal detection on barley (Hordeum vulgare L.) chromosomes with improved probe screening and reprobing procedures. Genome, 54(2), 151-159.
Barley relic DNA HVT02, tandemly repeated seq	Hordeum vulgare	90.41	X16096.1	Belostotsky, D. A., & Ananiev, E. V. (1990). Characterization of relic DNA from barley genome. Theoretical and applied genetics, 80, 374-380.

## Sheet: HchH1Sat04
Description	Scientific name	Percentage identity (%)	Accession	Bibliography
Hordeum vulgare clone pHv-1457 repeat region	Hordeum vulgare	87.29	HQ213958.1	Kato, A. (2011). High-density fluorescence in situ hybridization signal detection on barley (Hordeum vulgare L.) chromosomes with improved probe screening and reprobing procedures. Genome, 54(2), 151-159.
Hordeum vulgare clone pHv-961 repeat region	Hordeum vulgare	85.59	HM536205.1	Kato, A. (2011). High-density fluorescence in situ hybridization signal detection on barley (Hordeum vulgare L.) chromosomes with improved probe screening and reprobing procedures. Genome, 54(2), 151-159.
Barley relic DNA HVT02, tandemly repeated seq	Hordeum vulgare	92.73	X16096.1	Belostotsky, D. A., & Ananiev, E. V. (1990). Characterization of relic DNA from barley genome. Theoretical and applied genetics, 80, 374-380.

## Sheet: HchH7Sat04
Description	Scientific name	Percentage identity (%)	Accession	Bibliography
Pseudoroegneria spicata voucher VNIISB KP-1 satellite CL119...	Pseudoroegneria spicata	87.46	OR800791.1	Kroupin, P. Y., Yurkina, A. I., Kocheshkova, A. A., Ulyanov, D. S., Karlov, G. I., & Divashuk, M. G. (2023). Comparative assessment of the copy number of satellite repeats in the genome of Triticeae species. Vavilov Journal of Genetics and Breeding, 27(8), 947.

[truncated: 15 more sheets: HchH1Sat05, HchH7Sat05, HchH1Sat06, HchH1Sat08, HchH7Sat08, HchH7Sat09, HchH1Sat10, HchH7Sat10, HchH1Sat11, HchH1Sat13, HchH7Sat13, HchH1Sat14, HchH7Sat15, HchH1Sat16, HchH7Sat19]
