# Supplementary material for: Highly divergent satellitomes of two barley species of agronomic importance, Hordeum chilense and H. vulgare
Source: Plant Mol Biol. 2024 Oct 2;114(5):108. doi: 10.1007/s11103-024-01501-5 (PMC11447152; doi:10.1007/s11103-024-01501-5)
Supplement: Supplementary file 7 — Supplementary file7 (XLSX 45 KB) [file 11103_2024_1501_MOESM7_ESM.xlsx]

## Sheet: Table_S3
			Percentage			Position in query
Query sequence	Satellite Group	SW score	Div.	Del.	Ins.	Begin	End	Strand	Matching repeat	Repeat class/family	Coverage (%)	Genome distribution
HchH1Sat01-337	GR1	953	9.4	0.0	0.7	198	337	+	EnSpm-2_TD	DNA/CMC-EnSpm	41.24	Subtelomeric/Interstitial
HchH1Sat05-334	GR4	1149	21.3	2.5	3.9	1	332	+	EnSpm1_TD	DNA/CMC-EnSpm	99.4	Subtelomeric/Interstitial
HchH1Sat09-1236	GR8	266	29.6	4.7	5.3	273	443	+	EnSpm-10_ZM	DNA/CMC-EnSpm	13.75	Dispersed
		301	21.8	4.4	5.4	710	801	+	EnSpm-N2_TA	DNA/CMC-EnSpm	7.36
HchH1Sat10-652	GR9	1587	29.4	3.7	2.0	8	650	C	EnSpm-N1_TA	DNA/CMC-EnSpm	98.47	Subtelomeric
HchH1Sat11-336	GR4	1718	14.3	0.3	4.2	1	336	C	EnSpm1_TD	DNA/CMC-EnSpm	100	Subtelomeric/Interstitial
HchH1Sat21-332	GR4	365	32.4	2.5	5.3	9	331	C	EnSpm1_TD	DNA/CMC-EnSpm	96.99	Subtelomeric
HchH7Sat01-337	GR1	410	9.8	0.0	0.0	276	336	+	EnSpm-N1_AT	DNA/CMC-EnSpm	17.8	Subtelomeric/Interstitial
HchH7Sat04-334	GR4	1102	21.6	2.4	3.9	1	333	+	EnSpm1_TD	DNA/CMC-EnSpm	99.7	Subtelomeric/Interstitial
HchH7Sat08-336	GR4	1669	14.9	0.3	4.2	1	336	+	EnSpm1_TD	DNA/CMC-EnSpm	100	Subtelomeric/Interstitial
HchH7Sat10-662	GR9	1588	28.7	2.6	2.1	1	662	+	EnSpm-N2_TA	DNA/CMC-EnSpm	100	Subtelomeric/Interstitial
HchH7Sat12-728	GR8	304	21.8	4.4	5.4	339	430	+	EnSpm-N2_TA	DNA/CMC-EnSpm	12.5	Dispersed
HchH7Sat14-2790	GR18	584	31.7	3.0	3.1	1738	2146	+	Gypsy-30_ST-I	LTR/Gypsy	25.38	(Peri)centromeric
HchH7Sat17-1262	GR13	503	15.9	0.8	2.3	20	148	C	EnSpm1_TD	DNA/CMC-EnSpm	10.14	Interstitial
		341	14.0	29.4	3.8	105	289	+	EnSpm1_TD	DNA/CMC-EnSpm	14.58
		246	19.8	9.7	12.9	187	325	C	EnSpm1_TD	DNA/CMC-EnSpm	10.93
		396	16.8	6.7	3.3	1171	1262	C	EnSpm1_TD	DNA/CMC-EnSpm	7.21
HchH7Sat23-692	GR21	285	17.2	4.9	0.0	211	268	+	ALBERT_TA	DNA/CMC-EnSpm	8.26	Dispersed
HchH7Sat26-4341	GR23	474	27.9	6.6	0.0	2741	2937	C	DNA-8-3_SBi	DNA/hAT-Ac	4.52	Subtelomeric
HvuSat01-338	GR1	2986	2.1	0.0	0.0	1	338	+	EnSpm-3_HV	DNA/CMC-EnSpm	100	Subtelomeric/Interstitial
HvuSat02-444	GR25	701	21.0	12.5	12.5	2	426	C	EnSpm-1_HV	DNA/CMC-EnSpm	95.5	Multiple locations
		1324	22.0	5.6	2.9	66	444	+	EnSpm-1_HV	DNA/CMC-EnSpm	85.1
HvuSat05-5500	GR26	741	22.0	13.4	5.6	88	496	C	Gypsy-4-LTR_TA	LTR/Gypsy	7.4	Dispersed
		709	22.9	6.7	9.7	500	930	C	Gypsy-4-LTR_TA	LTR/Gypsy	7.8
		354	31.5	0.0	0.0	4988	5095	C	EnSpm-N1_TA	DNA/CMC-EnSpm	1.9
		1139	27.2	2.8	2.3	5031	5500	C	Copia-6_TA-LTR	LTR/Copia	8.5
HvuSat06-4925	GR27	1124	21.3	1.6	0.4	2	246	+	Copia-87_ST-I	LTR/Copia	4.95	Dispersed
		544	19.6	5.0	5.6	583	824	+	Copia-83_VV-LTR	LTR/Copia	4.89
		11227	27.1	1.5	3.9	1014	4922	+	Copia-4_PD-I	LTR/Copia	79.35
HvuSat10-5985	GR30	246	16.7	5.3	1.8	385	439	C	Gypsy-71-I_ZM	LTR/Gypsy	0.9	Subtelomeric
		249	22.5	11.9	3.3	865	956	+	Gypsy65-ZM_I-int	LTR/Gypsy	1.52
		19234	25.6	0.9	1.0	930	5698	C	Gypsy-71-I_ZM	LTR/Gypsy	79.67
HvuSat15-1590	GR33	1722	30.1	1.2	1.6	104	817	C	Copia-22_OS-I	LTR/Copia	44.84	(Peri)centromeric
		266	19.6	4.7	8.0	1057	1192	C	Copia1_HV-LTR	LTR/Copia	8.49
HvuSat18-2988	GR36	281	31.7	3.0	2.4	2345	2512	C	LINE1-77_OS	LINE/L1	5.59	Subtelomeric
		612	25.3	3.5	2.6	2720	2914	C	Copia-100_OS-I	LTR/Copia	6.49
