# Supplementary material for: Highly divergent satellitomes of two barley species of agronomic importance, Hordeum chilense and H. vulgare
Source: Plant Mol Biol. 2024 Oct 2;114(5):108. doi: 10.1007/s11103-024-01501-5 (PMC11447152; doi:10.1007/s11103-024-01501-5)
Supplement: Supplementary file 8 — Supplementary file8 (XLSX 57 KB) [file 11103_2024_1501_MOESM8_ESM.xlsx]

## Sheet: HITS
satDNAs	Number of hits
HvuSat01-338	92541
HvuSat02-444	49210
HvuSat03-118	14973
HvuSat04-118	1518
HvuSat05-5500	1860
HvuSat06-4925	300
HvuSat07-118	3765
HvuSat08-263	2087
HvuSat09-900	2250
HvuSat10-5985	177
HvuSat11-366	1072
HvuSat12-541	2225
HvuSat13-319	1193
HvuSat14-2330	83
HvuSat15-1590	348
HvuSat16-483	715
HvuSat17-632	473
HvuSat18-2988	78

## Sheet: HvuSat01-338
HvuSat01-338
satDNA lenght 338 nt
Genome assembly analysis (MorexV3_pseudomolecules_assembly)								Validation of satDNA sequences by in situ Hybridisation
				CHROMOSOME POSITION
Chromosome	alignment length	alignment start	alignment end	start	end			FISH Signal
1H	332	2	333	452938	453268		Chromosome 1H	ST/-/-
1H	332	2	333	453274	453604		Chromosome 2H	ST+I/-/ST
1H	332	2	333	453947	454277		Chromosome 3H	ST/-/ST
1H	338	1	338	456925	457262		Chromosome 4H	ST+I/-/-
1H	335	1	335	457264	457598		Chromosome 5H	O+I/-/ST
1H	338	1	337	457604	457941		Chromosome 6H	O/-/I+ST
1H	338	1	338	457946	458283		Chromosome 7H	ST+I/-/I+ST
1H	338	1	338	458284	458621
1H	339	1	338	458626	458964
1H	338	1	338	458965	459302
1H	339	1	338	459307	459645
1H	338	1	338	459646	459983
1H	338	1	338	459988	460325
1H	338	1	338	460326	460663
1H	336	1	336	460668	461002
1H	331	1	331	461007	461337
1H	336	1	335	461346	461680
1H	336	1	336	461684	462019
1H	335	1	335	462024	462358
1H	338	1	337	462364	462701
1H	338	1	338	462706	463043
1H	338	1	338	463044	463381
1H	339	1	338	463386	463724
1H	337	1	337	463725	464061
1H	335	1	335	464065	464399
1H	338	1	337	464405	464742
1H	338	1	338	464746	465083
1H	338	1	338	465084	465421
1H	339	1	338	465426	465764
1H	338	1	338	465765	466102
1H	339	1	338	466107	466445
1H	339	1	338	466446	466784
1H	338	1	338	466789	467126
1H	339	1	338	467131	467468
1H	337	1	337	467469	467805
1H	338	1	338	467810	468147
1H	338	1	338	468148	468485
1H	339	1	338	468490	468828
1H	338	1	338	468829	469166
1H	339	1	338	469171	469509
1H	339	1	338	469510	469847
1H	326	1	326	469852	470177
1H	336	1	335	470191	470526
1H	336	1	336	470530	470865
1H	337	1	337	470870	471205
1H	339	1	338	471207	471545
1H	338	1	338	471547	471884
1H	337	1	337	471885	472221
1H	210	126	335	508702	508911
1H	337	1	337	508913	509248
1H	338	1	338	509247	509584
1H	339	1	338	509585	509923
1H	338	1	338	509924	510261
1H	337	1	337	510262	510598
1H	102	1	102	510602	510703
1H	337	1	337	573798	573462
1H	336	1	336	574134	573800
1H	338	1	338	574472	574135
1H	207	130	336	574680	574474
1H	154	119	271	691050	691203
1H	123	2	123	723084	722963
1H	334	4	336	723420	723087
1H	335	2	336	723756	723425
1H	334	2	335	724091	723759
1H	335	2	336	724428	724094
1H	336	3	338	724764	724430
1H	316	23	336	725081	724768
1H	313	1	313	746210	745898
1H	337	1	337	746545	746209
1H	207	130	336	746753	746547
1H	234	102	335	1236792	1237023
1H	335	2	335	1237026	1237360
1H	336	2	335	1237698	1238032
1H	334	2	334	1238035	1238368
1H	234	102	335	1372744	1372975
1H	335	2	335	1372978	1373312
1H	336	2	335	1373650	1373984
1H	334	2	334	1373987	1374320
1H	335	2	336	1854296	1853963
1H	335	2	336	1854633	1854299
1H	336	1	336	1878516	1878181
1H	338	1	338	1878854	1878517
1H	337	1	337	1879191	1878855
1H	338	1	338	1879529	1879192
1H	338	1	338	1879867	1879530
1H	337	1	337	1880204	1879868
1H	209	130	338	1880413	1880205
1H	339	1	338	1942958	1942620
1H	338	1	338	1943295	1942959
1H	338	1	337	1943632	1943295
1H	337	1	336	1943970	1943634
1H	340	1	338	1944310	1943971
1H	290	48	336	1944600	1944312
1H	212	126	337	2054795	2054584
1H	315	1	315	2071724	2071411
1H	337	1	337	2072060	2071724
1H	336	3	338	2072392	2072061
1H	213	126	338	2072605	2072393
1H	271	66	336	2332682	2332945
1H	335	1	335	2332947	2333281
1H	341	4	331	2333286	2333623
1H	188	148	335	2533971	2534158
1H	189	148	336	2551476	2551664
1H	188	148	335	2559516	2559703
1H	188	148	335	2570140	2570327
1H	217	126	338	2714306	2714522
1H	335	1	335	2714527	2714859
1H	337	1	337	2714865	2715201
1H	339	1	338	2715201	2715539
1H	333	5	337	2715536	2715867
1H	337	1	337	2715868	2716204
1H	338	1	337	2716204	2716541
1H	338	1	337	2716540	2716877
1H	337	1	337	2716880	2717215
1H	338	1	337	2717216	2717553
1H	338	1	337	2717552	2717889
1H	338	1	338	2717892	2718228
1H	335	1	335	2718233	2718565
1H	337	1	337	2718571	2718907
1H	339	1	338	2718907	2719245
1H	333	5	337	2719242	2719573
1H	337	1	337	2719574	2719910
1H	338	1	337	2719910	2720247
1H	338	1	337	2720246	2720583
1H	337	1	337	2720586	2720921
1H	338	1	337	2720922	2721259
1H	338	1	337	2721258	2721595
1H	337	1	337	2721598	2721933
1H	338	1	337	2721934	2722271
1H	339	1	338	2722274	2722611
1H	337	1	337	2722612	2722948
1H	339	1	338	2722948	2723285
1H	337	1	337	2723289	2723624
1H	337	1	337	2723625	2723960
1H	337	1	337	2723960	2724296
1H	338	1	337	2724295	2724632
1H	339	1	338	2724635	2724972
1H	337	1	337	2724973	2725308
1H	337	1	337	2725310	2725646
1H	338	1	337	2725645	2725982
1H	337	1	337	2725985	2726320
1H	337	1	337	2726320	2726656
1H	338	1	337	2726655	2726992
1H	337	1	337	2726995	2727330
1H	337	1	337	2727330	2727666
1H	338	1	337	2727665	2728002
1H	339	1	338	2728005	2728341
1H	337	1	337	2728342	2728677
1H	337	1	337	2728677	2729013
1H	338	1	337	2729012	2729349
1H	337	1	337	2729352	2729687
1H	337	1	337	2729687	2730023
1H	338	1	337	2730022	2730359
1H	337	1	337	2730362	2730697
1H	337	1	337	2730697	2731033
1H	338	1	337	2731032	2731369
1H	337	1	337	2731372	2731707
1H	337	1	337	2731707	2732043
1H	338	1	337	2732042	2732379
1H	339	1	338	2732382	2732719
1H	337	1	337	2732720	2733055
1H	339	1	338	2733057	2733395
1H	339	1	338	2733396	2733733
1H	337	1	337	2733737	2734072
1H	338	1	338	2734071	2734408
1H	337	1	337	2734410	2734746
1H	339	1	338	2734747	2735085
1H	160	1	159	2735086	2735245
1H	88	250	337	2746530	2746617
1H	337	1	337	2746617	2746953
1H	338	1	337	2746952	2747289
1H	337	1	337	2747292	2747627
1H	337	1	337	2747627	2747963
1H	338	1	337	2747962	2748299
1H	337	1	337	2748302	2748637
1H	337	1	337	2748637	2748973
1H	338	1	337	2748972	2749309
1H	337	1	337	2749312	2749647
1H	337	1	337	2749647	2749983
1H	337	1	337	2749985	2750321
1H	337	1	337	2750320	2750655
1H	337	1	337	2750654	2750990
1H	338	1	337	2750989	2751326
1H	339	1	338	2751329	2751666
1H	337	1	337	2751667	2752002
1H	337	1	337	2752005	2752341
1H	339	1	338	2752340	2752678
1H	339	1	338	2752679	2753016
1H	337	1	337	2753020	2753355
1H	338	1	338	2753354	2753691
1H	337	1	337	2753693	2754029
1H	339	1	338	2754029	2754366
1H	160	1	159	2754367	2754526
1H	335	2	336	2822819	2822485
1H	289	49	336	2823110	2822822
1H	213	124	336	2844752	2844964
1H	337	3	338	2844970	2845302
1H	211	2	211	2908401	2908191
1H	336	2	336	2908738	2908404
1H	208	130	337	2924261	2924468
1H	337	1	337	2924469	2924795
1H	336	1	336	2924795	2925130
1H	338	1	338	2925132	2925469
1H	335	1	335	2925470	2925804
1H	249	2	249	2933176	2932931
1H	335	2	336	2933513	2933179
1H	335	2	336	2933850	2933516
1H	335	2	336	2934187	2933853
1H	134	203	336	2934323	2934190
1H	211	2	212	2943242	2943032
1H	335	2	336	2943579	2943245
1H	289	48	336	2943868	2943582
1H	208	130	337	3002240	3002447
1H	338	1	338	3002448	3002784
1H	336	1	336	3002785	3003120
1H	336	2	337	3003123	3003457
1H	338	1	338	3003458	3003795
1H	337	1	337	3003796	3004132
1H	338	1	338	3004132	3004469
1H	335	1	335	3004470	3004802
1H	197	1	197	3054933	3054737
1H	336	1	336	3055269	3054935
1H	336	1	336	3055606	3055271
1H	337	1	337	3055939	3055605
1H	337	1	337	3056278	3055942
1H	338	1	338	3056616	3056279
1H	338	1	338	3056953	3056617
1H	338	1	338	3057291	3056954
1H	338	1	338	3057629	3057292
1H	338	1	338	3057967	3057630
1H	338	1	338	3058304	3057968
1H	338	1	338	3058642	3058305
1H	293	46	338	3058935	3058643
1H	209	130	338	3173495	3173703
1H	337	1	337	3173704	3174040
1H	338	1	338	3174042	3174379
1H	338	1	338	3174380	3174717
1H	335	1	335	3174718	3175052
1H	117	1	117	3284945	3284829
1H	339	1	338	3285284	3284946
1H	336	1	336	3285621	3285286
1H	337	1	336	3285959	3285623
1H	336	2	337	3286297	3285963
1H	333	1	333	3286636	3286304
1H	338	1	338	3286974	3286637
1H	337	1	337	3287311	3286975
1H	338	1	338	3287649	3287312
1H	338	1	338	3287986	3287650
1H	208	130	337	3288192	3287985
1H	67	1	67	3599867	3599801
1H	338	1	338	3600205	3599868
1H	333	5	337	3600538	3600206
1H	338	1	338	3600872	3600535
1H	213	126	337	3601087	3600875
1H	130	143	271	4967203	4967074
1H	78	1	78	5003846	5003769
1H	336	2	337	5004182	5003847
1H	338	1	338	5004521	5004184
1H	291	46	336	5004813	5004523
1H	135	2	134	5485612	5485478
1H	336	2	335	5486286	5485953
1H	147	190	336	6071933	6071787
1H	335	2	335	6082018	6082352
1H	340	2	337	6111542	6111205
1H	291	48	338	6527327	6527616
1H	339	1	338	6527617	6527954
1H	339	1	338	6527955	6528292
1H	338	1	338	6528293	6528630
1H	337	1	336	6528631	6528967
1H	338	1	337	6528969	6529306
1H	338	1	338	6529308	6529645
1H	339	1	338	6529646	6529984
1H	338	1	337	6529985	6530322
1H	337	1	336	6530325	6530661
1H	339	1	338	6530663	6531001
1H	339	1	338	6531002	6531340
1H	338	1	338	6531341	6531678
1H	337	1	337	6531679	6532015
1H	339	1	338	6532017	6532355
1H	337	1	336	6532356	6532692
1H	336	1	336	6532694	6533029
1H	339	1	338	6533031	6533369
1H	340	1	338	6533370	6533708
1H	338	1	337	6533709	6534046
1H	336	1	336	6534048	6534383
1H	337	1	337	6534385	6534720
1H	338	1	337	6534721	6535058
1H	336	1	336	6535060	6535395
1H	337	1	336	6535397	6535733
1H	339	1	338	6535736	6536073
1H	339	1	338	6536074	6536412
1H	337	1	336	6536413	6536749
1H	338	1	337	6536751	6537088
1H	338	1	338	6537090	6537427
1H	339	1	338	6537428	6537766
1H	336	1	336	6537767	6538102
1H	338	1	337	6538104	6538441
1H	338	1	338	6538443	6538780
1H	339	1	338	6538781	6539119
1H	339	1	338	6539120	6539458
1H	337	1	336	6539459	6539795
1H	339	1	338	6539797	6540135
1H	336	1	336	6540136	6540471
1H	339	1	338	6540473	6540811
1H	337	1	336	6540812	6541148
1H	339	1	338	6541151	6541489
1H	336	1	336	6541490	6541825
1H	337	1	336	6541827	6542163
1H	339	1	338	6542165	6542503
1H	336	1	336	6542504	6542839
1H	339	1	338	6542841	6543179
1H	337	1	336	6543180	6543516
1H	339	1	338	6543519	6543857
1H	336	1	336	6543858	6544193
1H	339	1	338	6544195	6544533
1H	337	1	336	6544534	6544870
1H	338	1	338	6544872	6545208
1H	336	1	336	6545209	6545543
1H	338	1	338	6545545	6545881
1H	337	1	336	6545882	6546218
1H	339	1	338	6546221	6546559
1H	336	1	336	6546560	6546895
1H	339	1	338	6546897	6547235
1H	337	1	336	6547236	6547572
1H	338	1	338	6547574	6547910
1H	336	1	336	6547911	6548245
1H	338	1	338	6548247	6548583
1H	336	1	336	6548584	6548919
1H	339	1	338	6548922	6549260
1H	336	1	336	6549261	6549596
1H	339	1	338	6549598	6549936
1H	337	1	336	6549937	6550273
1H	338	1	338	6550275	6550611
1H	336	1	336	6550612	6550946
1H	338	1	338	6550948	6551284
1H	336	1	336	6551285	6551619
1H	339	1	338	6551621	6551959
1H	338	1	338	6551960	6552297
1H	336	1	336	6552298	6552633
1H	337	1	337	6552635	6552970
1H	336	1	336	6552973	6553308
1H	339	1	338	6553310	6553648
1H	337	1	336	6553649	6553985
1H	336	1	336	6553988	6554323
1H	339	1	338	6554325	6554663
1H	338	1	338	6554664	6555001
1H	336	1	336	6555002	6555336
1H	339	1	338	6555338	6555676
1H	336	1	336	6555677	6556011
1H	339	1	338	6556013	6556351
1H	338	1	338	6556352	6556688
1H	336	1	336	6556689	6557024
1H	337	1	336	6557026	6557362
1H	339	1	338	6557364	6557702
1H	339	1	338	6557703	6558041
1H	336	1	336	6558042	6558377
1H	337	1	336	6558379	6558715
1H	339	1	338	6558717	6559055
1H	337	1	336	6559056	6559392
1H	337	1	336	6559394	6559730
1H	340	1	338	6559732	6560071
1H	339	1	338	6560072	6560410
1H	337	1	337	6560411	6560747
1H	338	1	338	6560750	6561086
1H	338	1	338	6561087	6561424
1H	340	1	338	6561425	6561764
1H	337	1	336	6561765	6562101
1H	336	1	336	6562103	6562437
1H	340	1	338	6562439	6562778
1H	339	1	338	6562779	6563117
1H	337	1	337	6563118	6563454
1H	338	1	338	6563457	6563793
1H	338	1	338	6563794	6564131
1H	340	1	338	6564132	6564471
1H	337	1	336	6564472	6564808
1H	338	1	338	6564810	6565146
1H	333	1	333	6565147	6565479
1H	339	1	338	6565484	6565822
1H	337	1	337	6565823	6566159
1H	338	1	338	6566162	6566498
1H	336	1	336	6566499	6566834
1H	340	1	338	6566836	6567175
1H	337	1	336	6567176	6567512
1H	338	1	338	6567514	6567850
1H	333	1	333	6567851	6568183
1H	339	1	338	6568188	6568526
1H	337	1	337	6568527	6568863
1H	338	1	338	6568866	6569202
1H	336	1	336	6569203	6569538
1H	340	1	338	6569540	6569879
1H	337	1	336	6569880	6570216
1H	338	1	338	6570218	6570554
1H	333	1	333	6570555	6570887
1H	339	1	338	6570892	6571230
1H	338	1	338	6571231	6571568
1H	336	1	336	6571569	6571903
1H	336	1	336	6571905	6572240
1H	340	1	338	6572242	6572581
1H	337	1	336	6572582	6572918
1H	338	1	338	6572920	6573256
1H	334	1	333	6573257	6573590
1H	339	1	338	6573595	6573933
1H	337	1	337	6573934	6574270
1H	338	1	338	6574273	6574609
1H	336	1	336	6574610	6574945
1H	340	1	338	6574947	6575286
1H	337	1	336	6575287	6575623
1H	338	1	338	6575625	6575961
1H	333	1	333	6575962	6576294
1H	339	1	338	6576299	6576637
1H	337	1	337	6576638	6576974
1H	338	1	338	6576977	6577313
1H	336	1	336	6577314	6577649
1H	339	1	338	6577651	6577989
1H	339	1	338	6577990	6578328
1H	336	1	336	6578329	6578663
1H	338	1	338	6578665	6579002
1H	336	1	336	6579003	6579338
1H	338	1	338	6579340	6579677
1H	339	1	338	6579678	6580016
1H	338	1	338	6580017	6580353
1H	336	1	336	6580354	6580688
1H	339	1	338	6580690	6581028
1H	336	1	336	6581029	6581364
1H	341	1	338	6581366	6581706
1H	333	1	333	6581707	6582038
1H	339	1	338	6582043	6582381
1H	339	1	338	6582382	6582720
1H	338	1	338	6582721	6583057
1H	336	1	336	6583058	6583393
1H	339	1	338	6583395	6583733
1H	340	1	338	6583734	6584073
1H	337	1	337	6584074	6584409
1H	336	1	336	6584412	6584747
1H	339	1	338	6584749	6585087
1H	338	1	337	6585088	6585425
1H	338	1	338	6585428	6585764
1H	336	1	336	6585765	6586100
1H	339	1	338	6586102	6586440
1H	341	1	338	6586441	6586781
1H	338	1	338	6586782	6587118
1H	336	1	336	6587119	6587454
1H	339	1	338	6587456	6587794
1H	341	1	338	6587795	6588135
1H	338	1	338	6588136	6588472
1H	338	1	338	6588473	6588810
1H	336	1	336	6588811	6589146
1H	339	1	338	6589148	6589486
1H	341	1	338	6589487	6589827
1H	338	1	338	6589828	6590164
1H	336	1	336	6590165	6590500
1H	339	1	338	6590502	6590840
1H	341	1	338	6590841	6591181
1H	338	1	338	6591182	6591518
1H	336	1	336	6591519	6591854
1H	339	1	338	6591856	6592194
1H	338	1	337	6592195	6592532
1H	338	1	338	6592535	6592871
1H	336	1	336	6592872	6593207
1H	339	1	338	6593209	6593547
1H	336	1	336	6593548	6593882
1H	337	1	336	6593884	6594220
1H	336	1	336	6594222	6594557
1H	339	1	338	6594559	6594897
1H	338	1	338	6594898	6595234
1H	337	1	337	6595235	6595571
1H	336	1	336	6595572	6595907
1H	338	1	338	6595909	6596246
1H	338	1	338	6596247	6596584
1H	338	1	338	6596585	6596921
1H	336	1	336	6596922	6597257
1H	339	1	338	6597259	6597597
1H	336	1	336	6597598	6597933
1H	339	1	338	6597935	6598273
1H	341	1	338	6598274	6598614
1H	338	1	338	6598615	6598951
1H	339	1	338	6598952	6599290
1H	338	1	338	6599291	6599628
1H	339	1	338	6599629	6599967
1H	338	1	338	6599968	6600304
1H	336	1	336	6600305	6600640
1H	339	1	338	6600642	6600980
1H	336	1	336	6600981	6601316
1H	339	1	338	6601318	6601656
1H	342	1	338	6601657	6601998
1H	336	1	336	6601999	6602332
1H	337	1	336	6602334	6602670
1H	335	1	335	6602672	6603005
1H	338	1	338	6603007	6603344
1H	338	1	338	6603345	6603682
1H	339	1	338	6603683	6604021
1H	336	1	336	6604022	6604357
1H	339	1	338	6604359	6604697
1H	339	1	338	6604698	6605036
1H	338	1	338	6605037	6605374
1H	339	1	338	6605375	6605713
1H	338	1	338	6605714	6606050
1H	336	1	336	6606051	6606386
1H	339	1	338	6606388	6606726
1H	336	1	336	6606727	6607062
1H	339	1	338	6607064	6607402
1H	343	1	338	6607403	6607745
1H	338	1	338	6607746	6608082
1H	336	1	336	6608083	6608417
1H	339	1	338	6608419	6608757
1H	338	1	338	6608758	6609095
1H	336	1	336	6609096	6609429
1H	337	1	336	6609431	6609767
1H	338	1	338	6609769	6610105
1H	338	1	338	6610106	6610443
1H	339	1	338	6610444	6610782
1H	336	1	336	6610783	6611118
1H	339	1	338	6611120	6611458
1H	338	1	338	6611459	6611795
1H	336	1	336	6611796	6612131
1H	339	1	338	6612133	6612471
1H	336	1	336	6612472	6612807
1H	339	1	338	6612809	6613147
1H	341	1	338	6613148	6613488
1H	339	1	338	6613489	6613827
1H	336	1	336	6613828	6614163
1H	339	1	338	6614165	6614503
1H	337	1	336	6614504	6614840
1H	336	1	336	6614842	6615175
1H	337	1	336	6615177	6615513
1H	338	1	338	6615515	6615852
1H	338	1	338	6615853	6616190
1H	339	1	338	6616191	6616529
1H	336	1	336	6616530	6616865
1H	339	1	338	6616867	6617205
1H	338	1	338	6617206	6617542
1H	336	1	336	6617543	6617878
1H	339	1	338	6617880	6618218
1H	336	1	336	6618219	6618554
1H	339	1	338	6618556	6618894
1H	341	1	338	6618895	6619235
1H	339	1	338	6619236	6619574
1H	336	1	336	6619575	6619910
1H	339	1	338	6619912	6620250
1H	337	1	336	6620251	6620587
1H	336	1	336	6620589	6620922
1H	337	1	336	6620924	6621260
1H	338	1	338	6621262	6621599
1H	336	1	336	6621600	6621935
1H	336	1	336	6621937	6622270
1H	337	1	336	6622272	6622608
1H	338	1	338	6622610	6622947
1H	338	1	338	6622948	6623285
1H	339	1	338	6623286	6623624
1H	336	1	336	6623625	6623960
1H	339	1	338	6623962	6624300
1H	338	1	338	6624301	6624637
1H	336	1	336	6624638	6624973
1H	337	1	336	6624975	6625311
1H	338	1	338	6625313	6625650
1H	341	1	338	6625651	6625991
1H	339	1	338	6625992	6626330
1H	336	1	336	6626331	6626666
1H	339	1	338	6626668	6627006
1H	337	1	336	6627007	6627343
1H	336	1	336	6627345	6627678
1H	337	1	336	6627680	6628016
1H	338	1	338	6628018	6628355
1H	336	1	336	6628356	6628691
1H	336	1	336	6628693	6629026
1H	337	1	336	6629028	6629364
1H	338	1	338	6629366	6629703
1H	338	1	338	6629704	6630041
1H	339	1	338	6630042	6630380
1H	336	1	336	6630381	6630716
1H	337	1	336	6630718	6631054
1H	337	1	337	6672926	6672591
1H	337	1	337	6673265	6672930
1H	337	1	337	6673600	6673265
1H	335	1	335	6673940	6673606
1H	339	1	338	6674279	6673941
1H	336	1	336	6674622	6674287
1H	212	126	337	6674833	6674622
1H	322	2	320	6804513	6804194
1H	318	2	319	6804852	6804536
1H	316	2	315	6805190	6804876
1H	320	2	320	6805528	6805209
1H	320	2	320	6805866	6805547
1H	319	2	320	6806203	6805885
1H	318	4	320	6806877	6806561
1H	318	4	320	6807214	6806898
1H	321	2	320	6807554	6807235
1H	336	2	336	6807891	6807557
1H	336	2	336	6808228	6807894
1H	278	60	336	6808503	6808231
1H	255	84	338	6820714	6820967
1H	336	1	336	6820968	6821302
1H	204	4	207	6971626	6971423
1H	308	28	335	6971938	6971631
1H	143	1	143	6991624	6991483
1H	337	2	338	6991960	6991625
1H	338	1	338	6992299	6991962
1H	337	2	338	6992636	6992300
1H	339	1	338	6992976	6992638
1H	337	2	338	6993313	6992977
1H	338	1	338	6993652	6993315
1H	340	1	338	6993992	6993653
1H	337	2	338	6994329	6993993
1H	338	1	338	6994668	6994331
1H	340	1	338	6995008	6994669
1H	60	277	336	6995068	6995010
1H	339	1	338	7056975	7056637
1H	336	1	336	7057312	7056977
1H	336	1	336	7057648	7057314
1H	336	1	336	7057985	7057650
1H	336	1	336	7058322	7057987
1H	336	1	336	7058658	7058324
1H	336	1	336	7058995	7058660
1H	336	1	336	7059332	7058997
1H	338	1	338	7059670	7059333
1H	337	1	337	7060009	7059673
1H	337	1	337	7060346	7060010
1H	290	48	337	7060635	7060347
1H	333	2	333	7104789	7105120
1H	332	2	333	7105126	7105456
1H	332	2	333	7105462	7105792
1H	332	2	333	7105798	7106129
1H	332	2	333	7106135	7106466
1H	332	2	333	7106472	7106803
1H	332	2	333	7106809	7107140
1H	333	1	333	7107481	7107809
1H	332	2	333	7107815	7108145
1H	246	2	247	7108825	7109070
1H	332	2	333	7126841	7127172
1H	332	2	333	7127178	7127508
1H	332	2	333	7127514	7127844
1H	332	2	333	7127850	7128181
1H	333	2	333	7128187	7128517
1H	120	214	333	7141754	7141873
1H	333	2	333	7141879	7142210
1H	332	2	333	7142216	7142547
1H	330	4	333	7142555	7142884
1H	332	2	333	7142890	7143220
1H	332	2	333	7143226	7143557
1H	332	2	333	7143563	7143894
1H	332	2	333	7143900	7144231
1H	338	1	338	7673239	7672902
1H	49	289	337	7673289	7673241
1H	334	4	336	7749672	7749341
1H	331	4	334	7750007	7749677
1H	211	126	336	8007571	8007781
1H	338	1	338	8007783	8008120
1H	336	1	336	8008121	8008456
1H	337	1	337	8008458	8008790
1H	338	1	338	8008789	8009125
1H	164	5	168	8009130	8009293
1H	338	1	338	8102452	8102116
1H	303	34	336	8102759	8102457
1H	338	1	338	8130101	8129765
1H	337	1	337	8130437	8130101
1H	335	3	337	8130769	8130436
1H	177	162	338	8130948	8130772
1H	173	1	173	8166588	8166416
1H	338	1	337	8166925	8166588
1H	338	1	338	8167262	8166926
1H	338	1	338	8167600	8167263
1H	338	1	338	8167938	8167601
1H	293	46	338	8168209	8167939
1H	335	4	338	8186329	8185996
1H	184	155	338	8190953	8191136
1H	336	1	336	8191137	8191472
1H	337	1	337	8191475	8191811
1H	338	1	338	8191813	8192150
1H	336	1	336	8192151	8192486
1H	212	126	337	8234837	8234626
1H	38	299	336	8275146	8275183
1H	336	1	336	8275185	8275520
1H	337	1	336	8275522	8275858
1H	339	1	338	8275860	8276198
1H	336	1	336	8276199	8276534
1H	54	282	335	8944520	8944573
1H	338	2	336	8944575	8944911
1H	106	1	106	9009041	9008937
1H	336	1	336	9009378	9009043
1H	338	1	338	9009717	9009380
1H	208	130	337	9009923	9009716
1H	177	162	338	9274806	9274982
1H	336	1	336	9274983	9275318
1H	336	1	336	9275320	9275655
1H	338	1	338	9275657	9275993
1H	338	1	338	9275994	9276331
1H	337	1	337	9276332	9276668
1H	338	1	338	9276669	9277006
1H	337	1	337	9277007	9277343
1H	338	1	338	9277344	9277681
1H	208	130	337	9480840	9481047
1H	337	1	337	9481047	9481383
1H	338	1	338	9481384	9481721
1H	145	1	145	9481722	9481866
1H	92	26	117	9481872	9481961
1H	138	143	278	9541525	9541662
1H	182	152	333	9578979	9579160
1H	333	2	333	9579166	9579498
1H	209	130	338	9853022	9853230
1H	336	1	336	9853231	9853566
1H	338	1	338	9853568	9853904
1H	336	1	336	9853905	9854240
1H	338	1	338	9854242	9854579
1H	310	1	310	9854580	9854889
1H	176	162	337	9939716	9939891
1H	340	1	338	9939891	9940230
1H	337	1	337	9940231	9940566
1H	338	1	338	9940566	9940903
1H	337	1	337	9940904	9941240
1H	337	1	337	9941241	9941577
1H	156	119	271	9971477	9971630
1H	319	2	320	9985459	9985142
1H	335	2	336	9985795	9985462
1H	335	2	336	9986131	9985798
1H	333	4	336	9986457	9986134
1H	336	2	336	9986796	9986462
1H	335	2	336	9987132	9986799
1H	335	2	336	9987467	9987135
1H	335	2	336	9987804	9987470
1H	329	2	330	9988141	9987813
1H	332	2	333	9988478	9988147
1H	335	2	336	9988815	9988481
1H	335	2	336	9989152	9988818
1H	335	2	336	9989826	9989492
1H	335	2	336	9990162	9989829
1H	335	2	336	9990497	9990165
1H	335	2	336	9990834	9990500
1H	335	2	336	9991506	9991172
1H	290	2	291	9992173	9991885
1H	335	2	336	9992510	9992176
1H	329	2	330	9992847	9992519
1H	332	2	333	9993184	9992853
1H	335	2	336	9993521	9993187
1H	332	2	333	9994195	9993864
1H	335	2	336	9994868	9994534
1H	335	2	336	9995205	9994871
1H	335	2	336	9995542	9995208
1H	335	2	336	9995878	9995545
1H	335	2	336	9996213	9995881
1H	334	3	336	9996549	9996216
1H	336	2	336	9996886	9996553
1H	335	2	336	9997223	9996889
1H	336	2	336	9997559	9997226
1H	335	2	336	9997890	9997562
1H	334	3	336	9998226	9997893
1H	336	2	336	9998563	9998230
1H	335	2	336	9998900	9998566
1H	336	2	336	9999236	9998903
1H	335	2	336	9999567	9999239
1H	335	2	336	9999904	9999570
1H	329	2	330	10000241	9999913
1H	332	2	333	10000578	10000247
1H	335	2	336	10000915	10000581
1H	335	2	336	10001252	10000918
1H	335	2	336	10001589	10001255
1H	335	2	336	10001926	10001592
1H	335	2	336	10002262	10001929
1H	335	2	336	10002597	10002265
1H	335	2	336	10002934	10002600
1H	335	2	336	10003606	10003272
1H	336	2	336	10003942	10003609
1H	336	2	336	10004273	10003945
1H	335	2	336	10004608	10004276
1H	335	2	336	10004945	10004611
1H	329	2	330	10005282	10004954
1H	332	2	333	10005619	10005288
1H	335	2	336	10005956	10005622
1H	335	2	336	10006293	10005959
1H	335	2	336	10006630	10006296
1H	335	2	336	10006967	10006633
1H	335	2	336	10007303	10006970
1H	335	2	336	10007638	10007306
1H	335	2	336	10007975	10007641
1H	335	2	336	10008647	10008313
1H	336	2	336	10008983	10008650
1H	336	2	336	10009314	10008986
1H	336	1	336	10009650	10009317
1H	335	2	336	10009986	10009652
1H	329	2	330	10010323	10009995
1H	332	2	333	10010660	10010329
1H	335	2	336	10010997	10010663
1H	335	2	336	10011661	10011337
1H	335	2	336	10011997	10011664
1H	335	2	336	10012332	10012000
1H	335	2	336	10012667	10012335
1H	337	2	336	10013005	10012670
1H	335	2	336	10013340	10013008
1H	335	2	336	10013677	10013343
1H	336	2	336	10014013	10013680
1H	336	2	336	10014344	10014016
1H	336	2	336	10014681	10014347
1H	329	2	330	10015018	10014690
1H	332	2	333	10015355	10015024
1H	335	2	336	10015692	10015358
1H	334	3	336	10016028	10015695
1H	335	2	336	10016366	10016032
1H	335	2	336	10016702	10016369
1H	335	2	336	10017038	10016705
1H	331	2	332	10017710	10017380
1H	335	2	336	10018045	10017713
1H	335	2	336	10018382	10018048
1H	336	2	336	10018718	10018385
1H	336	2	336	10019049	10018721
1H	335	2	336	10019386	10019052
1H	329	2	330	10019723	10019395
1H	332	2	333	10020059	10019729
1H	335	2	336	10020396	10020062
1H	335	2	336	10020733	10020399
1H	335	2	336	10021070	10020736
1H	335	2	336	10021406	10021073
1H	335	2	336	10021742	10021409
1H	333	2	332	10022416	10022084
1H	335	2	336	10022751	10022419
1H	335	2	336	10023088	10022754
1H	336	2	336	10023424	10023091
1H	336	2	336	10023755	10023427
1H	290	49	336	10024047	10023758
1H	132	1	132	10055050	10054919
1H	336	1	336	10055387	10055053
1H	154	119	271	10059464	10059617
1H	336	1	336	10064230	10063898
1H	217	119	333	10329098	10329313
1H	305	34	338	10701228	10701532
1H	336	1	336	10701533	10701867
1H	193	130	322	10869016	10868824
1H	184	155	338	10924772	10924955
1H	336	1	336	10924956	10925290
1H	338	1	338	10925295	10925632
1H	292	46	337	10950104	10950395
1H	337	1	337	10950396	10950732
1H	338	1	338	10950732	10951069
1H	336	1	336	10951070	10951405
1H	173	1	173	10951407	10951578
1H	62	1	62	10972539	10972600
1H	337	1	337	10978615	10978279
1H	337	1	337	10978951	10978615
1H	339	1	338	10979290	10978952
1H	334	4	337	10979625	10979293
1H	337	2	337	11122054	11122371
1H	332	1	332	11122370	11122700
1H	329	1	329	11122705	11123024
1H	332	1	332	11123032	11123362
1H	331	2	332	11123368	11123696
1H	337	1	337	11134547	11134882
1H	331	5	335	11134881	11135211
1H	52	1	52	11135213	11135264
1H	93	1	93	11174151	11174059
1H	338	1	338	11174489	11174152
1H	293	46	338	11174782	11174490
1H	205	1	204	11529510	11529306
1H	337	1	337	11529846	11529512
1H	335	4	337	11530183	11529850
1H	338	1	338	11530524	11530187
1H	337	1	337	11530859	11530523
1H	338	1	338	11531197	11530860
1H	213	126	338	11531410	11531198
1H	271	66	333	11536623	11536888
1H	45	1	45	11612173	11612129
1H	338	1	338	11612511	11612174
1H	337	1	337	11612850	11612514
1H	336	1	336	11613187	11612852
1H	206	130	335	11613395	11613190
1H	340	1	336	11661111	11660772
1H	338	1	338	11661449	11661112
1H	291	48	337	11661742	11661452
1H	193	130	322	11713710	11713902
1H	163	1	162	11756776	11756615
1H	337	1	337	11757115	11756780
1H	337	1	337	11757450	11757114
1H	337	1	337	11757786	11757450
1H	339	1	338	11758125	11757787
1H	339	1	338	11758464	11758126
1H	339	1	338	11758788	11758465
1H	339	1	338	11759127	11758789
1H	337	1	337	11759462	11759126
1H	338	1	338	11759800	11759463
1H	273	66	338	11760073	11759801
1H	163	1	162	11764153	11763992
1H	337	1	337	11764493	11764157
1H	337	1	337	11764828	11764492
1H	337	1	337	11765164	11764828
1H	339	1	338	11765503	11765165
1H	340	1	338	11765843	11765504
1H	339	1	338	11766167	11765844
1H	339	1	338	11766506	11766168
1H	337	1	337	11766841	11766505
1H	339	1	338	11767180	11766842
1H	214	126	338	11767394	11767181
1H	333	4	335	12081201	12081531
1H	297	46	338	12647931	12648227
1H	338	1	338	12648228	12648564
1H	337	1	337	12648561	12648897
1H	337	1	337	12648897	12649232
1H	337	1	337	12649231	12649567
1H	337	1	337	12649567	12649903
1H	173	1	173	12649903	12650075
1H	223	113	335	12661318	12661540
1H	207	130	336	12673936	12674142
1H	337	1	337	12674144	12674480
1H	338	1	338	12674479	12674815
1H	336	1	336	12674816	12675151
1H	337	1	337	12675153	12675489
1H	33	73	104	12675524	12675556
1H	208	130	337	12713615	12713822
1H	338	1	338	12713826	12714163
1H	338	1	338	12714164	12714500
1H	337	1	337	12714501	12714836
1H	45	1	45	12714837	12714881
1H	331	4	333	12764658	12764987
1H	332	2	333	12764993	12765323
1H	333	2	333	12765329	12765661
1H	333	2	333	12765667	12765998
1H	332	2	333	12766004	12766335
1H	320	2	319	12766341	12766659
1H	334	2	333	12766679	12767012
1H	337	1	337	12774953	12775287
1H	336	1	336	12775286	12775620
1H	132	1	132	12775622	12775753
1H	142	1	142	12832786	12832645
1H	337	1	337	12833125	12832789
1H	217	121	337	12833344	12833128
1H	84	1	84	12833427	12833344
1H	213	126	338	12833640	12833428
1H	133	2	133	12861140	12861272
1H	231	109	338	12861273	12861503
1H	335	2	335	12861505	12861837
1H	336	2	336	12861845	12862179
1H	133	2	133	12884081	12884213
1H	231	109	338	12884214	12884444
1H	335	2	335	12884446	12884778
1H	336	2	336	12884786	12885120
1H	338	2	336	12906897	12907229
1H	133	2	133	12907232	12907364
1H	231	109	338	12907365	12907595
1H	335	2	335	12907597	12907929
1H	336	2	336	12907937	12908271
1H	338	2	336	12930111	12930443
1H	133	2	133	12930446	12930578
1H	231	109	338	12930579	12930809
1H	335	2	335	12930811	12931143
1H	336	2	336	12931151	12931485
1H	338	2	336	12953366	12953699
1H	133	2	133	12953702	12953834
1H	231	109	338	12953835	12954065
1H	335	2	335	12954067	12954399
1H	336	2	336	12954407	12954741
1H	338	2	336	12976624	12976957
1H	133	2	133	12976960	12977092
1H	232	109	338	12977093	12977324
1H	335	2	335	12977326	12977658
1H	337	2	336	12977666	12978001
1H	294	46	338	14061763	14062056
1H	337	1	337	14062057	14062393
1H	334	3	336	14062397	14062730
1H	173	1	173	14062733	14062905
1H	208	130	337	14273560	14273767
1H	337	1	337	14273769	14274104
1H	338	1	337	14274105	14274442
1H	117	1	117	14274442	14274558
1H	155	1	155	14298342	14298188
1H	337	1	336	14298676	14298341
1H	292	46	337	14298966	14298676
1H	114	224	337	14468997	14469110
1H	337	1	337	14469111	14469447
1H	173	1	173	14469446	14469617
1H	335	1	335	14542451	14542117
1H	338	1	338	14542788	14542452
1H	336	1	336	14543124	14542790
1H	336	1	336	14543460	14543126
1H	115	225	338	14543575	14543461
1H	103	130	232	14552615	14552514
1H	205	132	336	14569704	14569908
1H	337	1	337	14569911	14570239
1H	337	1	337	14570242	14570577
1H	117	1	117	14570578	14570694
1H	270	66	335	14583423	14583685
1H	340	1	331	14583688	14584022
1H	173	163	335	14595925	14596097
1H	311	1	311	14596099	14596409
1H	225	114	336	14878389	14878611
1H	339	1	338	14878614	14878952
1H	338	1	335	14878954	14879291
1H	190	1	190	14879294	14879482
1H	209	130	338	14911466	14911674
1H	336	1	336	14911675	14912010
1H	336	1	336	14912016	14912351
1H	337	1	337	14912353	14912689
1H	337	1	337	14912691	14913027
1H	310	1	310	14913027	14913335
1H	207	1	205	15037831	15037626
1H	212	126	337	15038041	15037830
1H	252	4	246	15159323	15159074
1H	335	1	335	15159661	15159328
1H	305	34	338	15392514	15392211
1H	264	75	338	15587912	15588174
1H	337	1	337	15588175	15588511
1H	337	1	337	15588510	15588846
1H	337	1	337	15588847	15589183
1H	337	2	338	15589186	15589522
1H	335	1	335	15589523	15589856
1H	337	1	337	15688287	15687951
1H	338	1	336	15688626	15688289
1H	337	1	337	15688962	15688626
1H	339	1	338	15689301	15688963
1H	289	48	336	15689590	15689303
1H	195	1	195	15850086	15849892
1H	338	1	338	15850424	15850087
1H	337	1	337	15850759	15850423
1H	337	1	337	15851094	15850758
1H	337	1	337	15851428	15851093
1H	337	1	337	15851763	15851427
1H	336	1	336	15852099	15851765
1H	180	158	337	15852277	15852098
1H	315	1	315	15917151	15916837
1H	338	1	338	15917489	15917152
1H	338	1	338	15917827	15917490
1H	336	1	336	15918164	15917829
1H	211	126	336	15918376	15918166
1H	120	4	123	15989468	15989350
1H	336	4	338	15989805	15989472
1H	334	4	336	15990142	15989810
1H	337	4	338	15990479	15990146
1H	99	238	336	15990582	15990484
1H	304	34	337	16046166	16046469
1H	336	1	336	16046472	16046807
1H	335	2	336	16046810	16047143
1H	335	2	336	16122118	16121785
1H	335	2	336	16122455	16122121
1H	335	2	336	16122792	16122458
1H	289	49	336	16123083	16122795
1H	107	1	107	16264788	16264682
1H	336	1	336	16265119	16264790
1H	207	130	336	16265326	16265121
1H	339	1	338	16360182	16359845
1H	337	1	337	16360522	16360186
1H	177	162	338	16360699	16360523
1H	212	126	337	16511361	16511572
1H	337	2	338	16511575	16511911
1H	339	1	337	16511912	16512250
1H	338	1	338	16512249	16512570
1H	339	1	338	16751634	16751297
1H	337	1	337	16751968	16751633
1H	212	126	337	16752180	16751969
1H	102	1	102	16817904	16818005
1H	218	111	328	16819381	16819598
1H	336	1	336	16819614	16819948
1H	336	1	336	16819947	16820282
1H	338	1	337	16820284	16820617
1H	208	126	333	16833060	16833267
1H	338	1	338	16833273	16833609
1H	337	1	337	16833610	16833945
1H	338	1	338	16833945	16834282
1H	336	3	337	16834285	16834620
1H	339	1	338	16834620	16834958
1H	338	1	338	16834959	16835295
1H	102	1	102	16835296	16835397
1H	190	149	337	16989498	16989687
1H	338	1	338	16989689	16990025
1H	338	1	337	16990026	16990363
1H	338	1	337	16990362	16990699
1H	338	1	338	16990700	16991037
1H	173	1	173	16991038	16991209
1H	329	2	330	17042634	17042952
1H	332	2	333	17053133	17053464
1H	332	2	333	17053470	17053801
1H	332	2	333	17053807	17054137
1H	332	2	333	17054143	17054473
1H	332	2	333	17054479	17054810
1H	330	2	331	17054816	17055144
1H	332	2	333	17055152	17055483
1H	333	2	333	17055489	17055819
1H	332	2	333	17056162	17056493
1H	332	2	333	17057173	17057504
1H	332	2	333	17057510	17057840
1H	319	2	320	17057846	17058163
1H	332	2	333	17058519	17058850
1H	330	2	331	17058856	17059184
1H	332	2	333	17059528	17059857
1H	333	1	333	17059862	17060194
1H	332	2	333	17060200	17060530
1H	328	4	331	17060538	17060865
1H	329	2	330	17060873	17061201
1H	332	2	333	17061210	17061541
1H	330	2	331	17061547	17061875
1H	332	2	333	17061883	17062213
1H	330	4	333	17062221	17062550
1H	330	2	331	17062556	17062884
1H	332	2	333	17062892	17063223
1H	330	2	331	17063229	17063558
1H	332	2	333	17063566	17063897
1H	333	2	333	17063903	17064233
1H	332	2	333	17064576	17064907
1H	332	2	333	17065587	17065918
1H	332	2	333	17065924	17066254
1H	319	2	320	17066260	17066577
1H	332	2	333	17066933	17067264
1H	330	2	331	17067270	17067598
1H	332	2	333	17067942	17068271
1H	333	1	333	17068276	17068608
1H	332	2	333	17068614	17068944
1H	328	4	331	17068952	17069279
1H	329	2	330	17069287	17069615
1H	332	2	333	17069624	17069955
1H	330	2	331	17069961	17070289
1H	332	2	333	17070297	17070627
1H	330	4	333	17070635	17070964
1H	330	2	331	17070970	17071298
1H	332	2	333	17071306	17071637
1H	313	2	314	17071643	17071955
1H	332	2	333	17072317	17072648
1H	330	2	331	17072654	17072982
1H	332	2	333	17072990	17073320
1H	330	4	333	17073328	17073657
1H	330	2	331	17073663	17073991
1H	332	2	333	17073999	17074330
1H	313	2	314	17074336	17074648
1H	330	2	331	17075010	17075339
1H	332	2	333	17075347	17075676
1H	330	4	333	17075684	17076013
1H	319	2	320	17076019	17076337
1H	332	2	333	17076356	17076687
1H	319	2	320	17076693	17077011
1H	332	2	333	17077367	17077698
1H	330	2	331	17077704	17078032
1H	332	2	333	17078040	17078369
1H	330	4	333	17078377	17078706
1H	319	2	320	17078712	17079030
1H	332	2	333	17079049	17079380
1H	319	2	320	17079386	17079704
1H	332	2	333	17080060	17080391
1H	330	2	331	17080397	17080725
1H	330	4	333	17081070	17081399
1H	319	2	320	17081405	17081722
1H	332	2	333	17082078	17082409
1H	331	2	331	17082415	17082743
1H	332	2	333	17082751	17083080
1H	330	2	331	17083421	17083748
1H	332	2	333	17083756	17084086
1H	332	2	333	17084092	17084421
1H	319	2	320	17084427	17084745
1H	332	2	333	17085101	17085432
1H	330	2	331	17085438	17085766
1H	332	2	333	17085774	17086104
1H	332	2	333	17086446	17086775
1H	332	2	333	17086781	17087112
1H	331	3	333	17087119	17087447
1H	330	4	333	17087455	17087784
1H	332	2	333	17087790	17088120
1H	330	4	333	17088128	17088456
1H	332	2	333	17088462	17088793
1H	330	2	331	17088799	17089127
1H	332	2	333	17089472	17089803
1H	331	2	331	17089809	17090138
1H	330	2	331	17090146	17090475
1H	331	2	330	17090483	17090811
1H	330	4	333	17091833	17092162
1H	332	2	333	17092168	17092498
1H	330	4	333	17092506	17092835
1H	332	2	333	17092841	17093171
1H	330	4	333	17093179	17093508
1H	332	2	333	17093514	17093844
1H	330	4	333	17093852	17094181
1H	328	6	333	17094191	17094517
1H	328	6	333	17094527	17094853
1H	332	2	333	17094859	17095189
1H	328	6	333	17095199	17095525
1H	314	2	315	17095868	17096181
1H	330	2	331	17096205	17096534
1H	330	2	331	17096542	17096871
1H	334	2	333	17096879	17097209
1H	333	2	333	17097215	17097546
1H	329	2	330	17097888	17098215
1H	333	2	333	17098224	17098555
1H	332	2	333	17098561	17098891
1H	330	2	331	17098897	17099226
1H	331	2	330	17099234	17099562
1H	332	3	333	17099909	17100239
1H	333	2	333	17100245	17100577
1H	329	2	330	17100583	17100911
1H	333	2	333	17100920	17101249
1H	332	2	333	17101255	17101586
1H	330	2	331	17101592	17101921
1H	319	2	320	17102266	17102584
1H	316	2	315	17102940	17103253
1H	332	2	333	17103277	17103607
1H	332	2	333	17104287	17104615
1H	319	2	320	17104621	17104939
1H	331	2	330	17104958	17105286
1H	333	2	333	17105295	17105626
1H	314	2	315	17105632	17105945
1H	333	2	333	17105969	17106300
1H	319	2	320	17106306	17106623
1H	332	2	333	17106979	17107309
1H	331	2	330	17114105	17114433
1H	333	2	333	17115116	17115448
1H	329	2	330	17115454	17115781
1H	333	2	333	17115790	17116121
1H	332	2	333	17116464	17116794
1H	320	2	320	17116800	17117118
1H	319	2	320	17117137	17117454
1H	292	48	338	17333299	17333590
1H	337	1	336	17333591	17333927
1H	337	1	336	17333929	17334264
1H	290	48	336	17336538	17336827
1H	336	1	336	17336829	17337164
1H	338	1	337	17337166	17337503
1H	338	1	337	17337503	17337840
1H	337	1	336	17337840	17338176
1H	336	1	336	17338178	17338513
1H	337	1	337	17338515	17338851
1H	337	1	336	17338851	17339187
1H	339	1	338	17339189	17339526
1H	337	1	337	17339527	17339863
1H	193	130	322	17395355	17395163
1H	222	113	333	17489114	17489335
1H	338	2	338	17489341	17489675
1H	335	2	336	17489677	17490010
1H	193	130	322	17519681	17519873
1H	323	13	335	17766428	17766749
1H	337	1	337	17766751	17767087
1H	337	1	337	17767086	17767422
1H	339	1	338	17767421	17767757
1H	313	25	337	17768104	17768416
1H	337	1	337	17768415	17768740
1H	336	1	336	17768812	17769147
1H	337	1	336	17769149	17769485
1H	336	1	336	17769824	17770157
1H	335	1	335	17770159	17770490
1H	335	1	335	17770492	17770825
1H	337	1	336	17771164	17771500
1H	336	1	336	17771502	17771836
1H	36	1	36	17771835	17771870
1H	117	1	117	17851514	17851398
1H	338	1	338	17851852	17851515
1H	338	1	338	17852190	17851853
1H	338	1	338	17852528	17852191
1H	337	1	337	17852864	17852528
1H	339	1	338	17853203	17852865
1H	207	130	336	17853411	17853205
1H	216	119	333	17997395	17997610
1H	332	2	333	17997616	17997933
1H	332	2	333	17997939	17998270
1H	314	2	315	17998276	17998588
1H	332	2	333	17998612	17998940
1H	219	116	333	17999095	17999312
1H	337	1	337	18020213	18019877
1H	336	2	337	18020549	18020214
1H	337	1	337	18020888	18020552
1H	337	2	338	18021225	18020889
1H	338	1	338	18021564	18021227
1H	337	2	338	18021901	18021565
1H	338	1	338	18022240	18021903
1H	337	1	337	18022576	18022241
1H	337	1	337	18022911	18022576
1H	338	1	338	18023249	18022912
1H	337	2	338	18023586	18023250
1H	338	1	338	18023925	18023588
1H	337	2	338	18024262	18023926
1H	338	1	338	18024601	18024264
1H	337	1	337	18024937	18024602
1H	337	1	337	18025272	18024937
1H	338	1	338	18025610	18025273
1H	338	1	338	18025948	18025611
1H	337	1	337	18026285	18025949
1H	337	1	337	18026619	18026284
1H	338	1	338	18026957	18026620
1H	337	1	337	18027296	18026960
1H	337	1	337	18027632	18027296
1H	337	1	337	18027969	18027633
1H	337	1	337	18028305	18027969
1H	338	1	338	18028643	18028306
1H	338	1	338	18028981	18028644
1H	337	1	337	18029320	18028984
1H	337	1	337	18029656	18029320
1H	337	1	337	18029993	18029657
1H	337	1	337	18030329	18029994
1H	338	1	338	18030667	18030330
1H	337	1	337	18031006	18030670
1H	337	1	337	18031342	18031007
1H	338	1	338	18031680	18031343
1H	337	1	337	18032019	18031683
1H	337	1	337	18032355	18032020
1H	338	1	338	18032693	18032356
1H	337	1	337	18033029	18032693
1H	336	3	338	18033365	18033030
1H	337	1	337	18033703	18033367
1H	337	1	337	18034038	18033703
1H	338	1	338	18034376	18034039
1H	337	1	337	18034715	18034379
1H	337	1	337	18035050	18034714
1H	338	1	338	18035388	18035051
1H	337	1	337	18035724	18035389
1H	337	1	337	18036062	18035726
1H	337	1	337	18036401	18036065
1H	337	1	337	18036738	18036402
1H	337	1	337	18037077	18036741
1H	337	1	337	18037414	18037078
1H	337	1	337	18037753	18037417
1H	337	1	337	18038090	18037754
1H	337	1	337	18038429	18038093
1H	337	1	337	18038767	18038431
1H	337	1	337	18039107	18038771
1H	337	1	337	18039444	18039108
1H	337	1	337	18039783	18039447
1H	337	1	337	18040121	18039785
1H	338	1	338	18040459	18040122
1H	337	1	337	18040796	18040461
1H	338	1	338	18041134	18040797
1H	338	1	338	18041472	18041135
1H	337	1	337	18041809	18041473
1H	338	1	338	18042147	18041810
1H	336	1	336	18042480	18042146
1H	338	1	338	18042818	18042481
1H	337	1	337	18043152	18042817
1H	338	1	338	18043490	18043153
1H	337	1	337	18043824	18043489
1H	338	1	338	18044162	18043825
1H	338	1	338	18044500	18044163
1H	337	1	337	18044834	18044499
1H	338	1	338	18045172	18044835
1H	336	1	336	18045505	18045171
1H	332	7	338	18045836	18045506
1H	336	1	336	18046179	18045845
1H	338	1	338	18046517	18046180
1H	337	1	337	18046852	18046516
1H	337	1	337	18047191	18046855
1H	338	1	338	18047529	18047192
1H	337	1	337	18047868	18047532
1H	338	1	338	18048205	18047869
1H	337	1	337	18048539	18048204
1H	338	1	338	18048877	18048540
1H	337	1	337	18049211	18048876
1H	337	1	337	18049547	18049212
1H	338	1	338	18049885	18049548
1H	338	1	338	18050223	18049886
1H	337	1	337	18050557	18050222
1H	338	1	338	18050895	18050558
1H	337	1	337	18051230	18050895
1H	338	1	338	18051567	18051231
1H	338	1	338	18051905	18051568
1H	338	1	338	18052243	18051906
1H	337	1	337	18052577	18052242
1H	338	1	338	18052915	18052578
1H	337	1	337	18053250	18052915
1H	338	1	338	18053587	18053251
1H	338	1	338	18053925	18053588
1H	338	1	338	18054263	18053926
1H	337	1	337	18054597	18054262
1H	336	1	336	18054934	18054599
1H	337	1	337	18055269	18054934
1H	338	1	338	18055606	18055270
1H	338	1	338	18055944	18055607
1H	337	1	337	18056278	18055943
1H	338	1	338	18056616	18056279
1H	338	1	338	18056954	18056617
1H	336	1	336	18057291	18056956
1H	337	1	337	18057627	18057291
1H	338	1	338	18057965	18057628
1H	338	1	338	18058303	18057966
1H	337	1	337	18058638	18058303
1H	338	1	338	18058975	18058639
1H	338	1	338	18059313	18058976
1H	337	1	337	18059647	18059312
1H	338	1	338	18059985	18059648
1H	338	1	338	18060323	18059986
1H	336	1	336	18060660	18060325
1H	337	1	337	18060996	18060660
1H	338	1	338	18061334	18060997
1H	338	1	338	18061671	18061335
1H	337	1	337	18062007	18061671
1H	338	1	338	18062344	18062008
1H	337	1	337	18062682	18062347
1H	338	1	338	18063020	18062683
1H	337	1	337	18063359	18063023
1H	338	1	338	18063694	18063360
1H	338	1	338	18064032	18063695
1H	337	1	337	18064366	18064031
1H	338	1	338	18064704	18064367
1H	338	1	338	18065042	18064705
1H	336	1	336	18065379	18065044
1H	337	1	337	18065715	18065379
1H	338	1	338	18066053	18065716
1H	338	1	338	18066390	18066054
1H	337	1	337	18066728	18066392
1H	336	3	338	18067063	18066729
1H	337	1	337	18067403	18067068
1H	338	1	338	18067741	18067404
1H	338	1	338	18068079	18067742
1H	338	1	338	18068416	18068080
1H	337	1	337	18068754	18068418
1H	338	1	338	18069091	18068755
1H	337	1	337	18069429	18069094
1H	338	1	338	18069767	18069430
1H	338	1	338	18070105	18069768
1H	337	1	337	18070441	18070105
1H	338	1	338	18070779	18070442
1H	337	1	337	18071113	18070778
1H	338	1	338	18071451	18071114
1H	337	1	337	18071785	18071450
1H	338	1	338	18072123	18071786
1H	338	1	338	18072461	18072124
1H	337	1	337	18072795	18072460
1H	338	1	338	18073133	18072796
1H	336	3	337	18073466	18073132
1H	338	1	338	18073804	18073469
1H	337	1	337	18074139	18073804
1H	338	1	338	18074477	18074140
1H	337	1	336	18074811	18074476
1H	337	1	337	18075147	18074811
1H	338	1	338	18075484	18075148
1H	337	1	337	18075823	18075487
1H	336	1	336	18076156	18075822
1H	337	1	337	18076492	18076156
1H	338	1	338	18076829	18076493
1H	338	1	338	18077167	18076830
1H	336	1	336	18077500	18077166
1H	337	1	337	18077836	18077500
1H	338	1	338	18078174	18077837
1H	337	1	337	18078513	18078177
1H	336	1	336	18078846	18078512
1H	337	1	337	18079186	18078850
1H	338	1	338	18079523	18079187
1H	118	221	338	18079641	18079524
1H	223	1	223	18090162	18089940
1H	337	1	337	18090496	18090161
1H	338	1	338	18090834	18090497
1H	338	1	338	18091172	18090835
1H	337	1	337	18091507	18091172
1H	338	1	338	18091845	18091508
1H	337	1	337	18092179	18091846
1H	338	1	338	18092517	18092180
1H	337	1	337	18092852	18092517
1H	338	1	338	18093190	18092853
1H	336	1	336	18093525	18093192
1H	336	1	336	18093863	18093528
1H	336	1	336	18094196	18093862
1H	337	1	337	18094535	18094199
1H	337	1	337	18094870	18094535
1H	338	1	338	18095208	18094871
1H	336	1	336	18095543	18095210
1H	338	1	338	18095881	18095544
1H	336	1	336	18096214	18095880
1H	337	1	337	18096553	18096217
1H	337	1	337	18096888	18096553
1H	337	1	337	18097227	18096891
1H	337	1	337	18097562	18097227
1H	338	1	338	18097900	18097563
1H	336	1	336	18098234	18097902
1H	337	1	337	18098573	18098237
1H	336	1	336	18098906	18098572
1H	337	1	337	18099245	18098909
1H	337	1	337	18099580	18099245
1H	338	1	338	18099918	18099581
1H	336	1	336	18100252	18099920
1H	337	1	337	18100590	18100254
1H	336	1	336	18100923	18100589
1H	338	1	338	18101260	18100924
1H	338	1	338	18101598	18101261
1H	337	1	337	18101933	18101598
1H	336	1	336	18102270	18101935
1H	337	1	336	18102606	18102272
1H	338	1	338	18102944	18102607
1H	336	1	336	18103277	18102943
1H	338	1	338	18103614	18103278
1H	336	1	336	18103947	18103613
1H	338	1	338	18104285	18103948
1H	338	1	338	18104623	18104286
1H	337	1	337	18104962	18104626
1H	337	1	337	18105298	18104962
1H	338	1	338	18105635	18105299
1H	338	1	337	18105971	18105635
1H	337	1	337	18106309	18105974
1H	338	1	338	18106647	18106310
1H	338	1	338	18106985	18106648
1H	337	1	337	18107324	18106988
1H	337	1	337	18107660	18107324
1H	338	1	338	18107997	18107661
1H	338	1	337	18108333	18107997
1H	337	1	337	18108671	18108336
1H	338	1	338	18109009	18108672
1H	338	1	338	18109347	18109010
1H	337	1	337	18109686	18109350
1H	337	1	337	18110021	18109685
1H	338	1	338	18110358	18110022
1H	338	1	337	18110695	18110359
1H	337	1	337	18111033	18110698
1H	335	1	335	18111366	18111032
1H	338	1	338	18111704	18111367
1H	337	1	337	18112038	18111704
1H	338	1	338	18112375	18112039
1H	337	1	336	18112712	18112377
1H	337	1	337	18113051	18112715
1H	337	1	337	18113386	18113050
1H	338	1	338	18113723	18113387
1H	338	1	337	18114060	18113724
1H	337	1	337	18114399	18114064
1H	335	1	335	18114732	18114398
1H	338	1	338	18115070	18114733
1H	337	1	337	18115404	18115070
1H	338	1	338	18115741	18115405
1H	337	1	336	18116078	18115743
1H	338	1	337	18116417	18116081
1H	338	1	338	18116754	18116418
1H	338	1	338	18117091	18116755
1H	337	1	337	18117428	18117094
1H	335	1	335	18117761	18117427
1H	338	1	338	18118099	18117762
1H	337	1	337	18118433	18118099
1H	338	1	338	18118770	18118434
1H	337	1	336	18119107	18118772
1H	338	1	337	18119446	18119110
1H	338	1	338	18119783	18119447
1H	338	1	338	18120120	18119784
1H	337	1	336	18120457	18120122
1H	337	1	337	18120795	18120460
1H	338	1	338	18121132	18120796
1H	337	1	336	18121469	18121134
1H	338	1	338	18121808	18121471
1H	337	1	336	18122146	18121810
1H	337	1	337	18122486	18122150
1H	338	1	338	18122824	18122487
1H	337	1	337	18123162	18122826
1H	336	1	336	18123499	18123164
1H	336	1	336	18123836	18123501
1H	338	1	338	18124174	18123837
1H	337	1	337	18124510	18124175
1H	339	1	338	18124849	18124511
1H	337	1	337	18125188	18124852
1H	334	3	336	18125523	18125190
1H	337	1	337	18125861	18125525
1H	338	1	338	18126199	18125862
1H	338	1	338	18126536	18126200
1H	336	1	336	18126872	18126538
1H	335	3	337	18127206	18126872
1H	336	1	336	18127543	18127208
1H	338	1	338	18127880	18127544
1H	337	1	337	18128216	18127880
1H	337	1	337	18128552	18128216
1H	337	1	337	18128887	18128551
1H	338	1	337	18129222	18128886
1H	337	1	337	18129556	18129221
1H	337	1	337	18129891	18129556
1H	337	1	337	18130226	18129891
1H	337	1	337	18130562	18130227
1H	57	282	338	18130619	18130563
1H	217	1	217	18130845	18130629
1H	335	1	335	18131181	18130848
1H	337	1	337	18131517	18131181
1H	337	1	337	18131852	18131516
1H	337	1	337	18132187	18131851
1H	338	1	338	18132524	18132188
1H	337	1	337	18132860	18132524
1H	337	1	337	18133195	18132859
1H	337	1	337	18133531	18133195
1H	336	1	336	18133867	18133533
1H	337	1	337	18134204	18133868
1H	337	1	337	18134539	18134203
1H	337	1	337	18134874	18134538
1H	336	1	336	18135210	18134876
1H	337	1	337	18135547	18135211
1H	337	1	337	18135875	18135546
1H	337	1	337	18136210	18135874
1H	336	1	336	18136547	18136212
1H	337	1	337	18136883	18136547
1H	335	1	335	18137219	18136886
1H	337	1	337	18137548	18137219
1H	337	1	337	18137883	18137547
1H	336	1	336	18138220	18137885
1H	337	1	337	18138556	18138220
1H	335	1	335	18138892	18138559
1H	337	1	337	18139228	18138892
1H	337	1	337	18139563	18139227
1H	337	1	337	18139890	18139562
1H	337	1	337	18140226	18139890
1H	336	1	336	18140563	18140228
1H	338	1	337	18140899	18140562
1H	337	1	337	18141234	18140899
1H	56	282	337	18141292	18141237
1H	218	1	217	18141519	18141302
1H	335	1	335	18141855	18141522
1H	337	1	337	18142191	18141855
1H	337	1	337	18142527	18142191
1H	337	1	337	18142861	18142526
1H	57	282	338	18142918	18142862
1H	208	1	208	18143123	18142916
1H	335	1	335	18143459	18143126
1H	337	1	337	18143795	18143459
1H	337	1	337	18144131	18143795
1H	337	1	337	18144465	18144130
1H	57	282	338	18144522	18144466
1H	208	1	208	18144727	18144520
1H	335	1	335	18145063	18144730
1H	337	1	337	18145399	18145063
1H	337	1	337	18145735	18145399
1H	337	1	337	18146069	18145734
1H	57	282	338	18146126	18146070
1H	208	1	208	18146331	18146124
1H	335	1	335	18146668	18146334
1H	336	1	336	18147005	18146670
1H	337	1	337	18147339	18147004
1H	57	282	338	18147396	18147340
1H	208	1	208	18147601	18147394
1H	335	1	335	18147936	18147604
1H	338	1	337	18148273	18147937
1H	337	1	337	18148610	18148274
1H	333	1	333	18148945	18148613
1H	57	282	338	18149002	18148946
1H	208	1	208	18149207	18149000
1H	335	1	335	18149544	18149210
1H	335	1	335	18149881	18149547
1H	338	1	337	18150217	18149881
1H	337	1	337	18150553	18150217
1H	337	1	337	18150889	18150553
1H	336	1	336	18151226	18150891
1H	333	5	336	18151557	18151225
1H	337	1	337	18151896	18151560
1H	57	282	338	18151953	18151897
1H	217	1	217	18152179	18151963
1H	335	1	335	18152515	18152182
1H	56	282	337	18152573	18152518
1H	217	1	217	18152798	18152583
1H	335	1	335	18153135	18152801
1H	338	1	337	18153471	18153136
1H	337	1	337	18153807	18153471
1H	338	1	337	18154142	18153807
1H	333	5	337	18154474	18154142
1H	337	1	337	18154813	18154477
1H	57	282	338	18154870	18154814
1H	217	1	217	18155096	18154880
1H	335	1	335	18155432	18155099
1H	56	282	337	18155490	18155435
1H	217	1	217	18155715	18155500
1H	335	1	335	18156052	18155718
1H	338	1	337	18156388	18156053
1H	337	1	337	18156724	18156388
1H	338	1	337	18157059	18156724
1H	337	1	337	18157396	18157060
1H	337	1	337	18157732	18157396
1H	336	1	336	18158069	18157734
1H	338	1	337	18158405	18158068
1H	338	1	337	18158741	18158405
1H	337	1	337	18159076	18158741
1H	336	1	336	18159409	18159075
1H	57	282	338	18159466	18159410
1H	217	1	217	18159692	18159476
1H	335	1	335	18160028	18159695
1H	337	1	337	18160362	18160027
1H	336	1	336	18160695	18160361
1H	55	282	336	18160751	18160697
1H	167	42	208	18160913	18160749
1H	255	1	255	18161161	18160908
1H	337	1	337	18161496	18161161
1H	57	282	338	18161553	18161497
1H	208	1	208	18161757	18161551
1H	337	1	337	18162092	18161757
1H	337	1	337	18162427	18162092
1H	57	282	338	18162484	18162428
1H	217	1	217	18162710	18162494
1H	335	1	335	18163046	18162713
1H	337	1	337	18163380	18163045
1H	336	1	336	18163713	18163379
1H	55	282	336	18163769	18163715
1H	167	42	208	18163931	18163767
1H	255	1	255	18164179	18163926
1H	337	1	337	18164514	18164179
1H	57	282	338	18164571	18164515
1H	208	1	208	18164775	18164569
1H	337	1	337	18165110	18164775
1H	337	1	337	18165445	18165110
1H	337	1	337	18165780	18165445
1H	338	1	338	18166117	18165781
1H	57	282	338	18166174	18166118
1H	208	1	208	18166377	18166172
1H	335	1	335	18166714	18166380
1H	337	1	337	18167048	18166713
1H	337	1	337	18167383	18167048
1H	57	282	338	18167440	18167384
1H	217	1	217	18167666	18167450
1H	335	1	335	18168002	18167669
1H	337	1	337	18168339	18168003
1H	336	1	336	18168676	18168341
1H	335	1	335	18169011	18168679
1H	337	1	337	18169346	18169011
1H	336	1	336	18169683	18169348
1H	337	1	337	18170017	18169682
1H	337	1	337	18170352	18170017
1H	337	1	337	18170686	18170351
1H	337	1	337	18171021	18170686
1H	57	282	338	18171078	18171022
1H	217	1	217	18171304	18171088
1H	335	1	335	18171641	18171307
1H	55	282	336	18171697	18171643
1H	208	1	208	18171902	18171695
1H	337	1	337	18172237	18171902
1H	57	282	338	18172294	18172238
1H	217	1	217	18172520	18172304
1H	335	1	335	18172856	18172523
1H	56	282	337	18172911	18172856
1H	208	1	208	18173116	18172909
1H	337	1	337	18173451	18173116
1H	57	282	338	18173508	18173452
1H	217	1	217	18173734	18173518
1H	335	1	335	18174070	18173737
1H	337	1	337	18174406	18174070
1H	336	1	336	18174743	18174408
1H	337	1	337	18175077	18174742
1H	56	282	337	18175133	18175078
1H	208	1	208	18175338	18175131
1H	335	1	335	18175674	18175341
1H	337	1	337	18176009	18175674
1H	337	1	336	18176343	18176008
1H	337	1	337	18176678	18176342
1H	337	1	337	18177014	18176679
1H	336	1	336	18177350	18177016
1H	57	282	338	18177407	18177351
1H	208	1	208	18177612	18177405
1H	335	1	335	18177947	18177615
1H	57	282	338	18178004	18177948
1H	208	1	208	18178209	18178002
1H	335	1	335	18178544	18178212
1H	337	1	337	18178879	18178544
1H	337	1	336	18179213	18178878
1H	337	1	337	18179548	18179212
1H	337	1	337	18179884	18179549
1H	336	1	336	18180220	18179886
1H	57	282	338	18180277	18180221
1H	208	1	208	18180482	18180275
1H	335	1	335	18180817	18180485
1H	57	282	338	18180874	18180818
1H	208	1	208	18181079	18180872
1H	335	1	335	18181414	18181082
1H	337	1	337	18181749	18181414
1H	337	1	336	18182083	18181748
1H	337	1	337	18182418	18182082
1H	337	1	337	18182754	18182419
1H	336	1	336	18183090	18182756
1H	57	282	338	18183147	18183091
1H	208	1	208	18183352	18183145
1H	335	1	335	18183687	18183355
1H	337	1	337	18184023	18183688
1H	337	1	336	18184357	18184022
1H	337	1	337	18184692	18184356
1H	337	1	337	18185028	18184693
1H	336	1	336	18185364	18185030
1H	57	282	338	18185421	18185365
1H	208	1	208	18185626	18185419
1H	335	1	335	18185961	18185629
1H	337	1	337	18186297	18185962
1H	337	1	336	18186631	18186296
1H	337	1	337	18186966	18186630
1H	337	1	337	18187301	18186966
1H	336	1	336	18187636	18187303
1H	337	1	337	18187973	18187637
1H	337	1	337	18188307	18187972
1H	336	1	336	18188643	18188309
1H	57	282	338	18188700	18188644
1H	208	1	208	18188905	18188698
1H	335	1	335	18189240	18188908
1H	334	4	337	18189572	18189240
1H	337	1	336	18189909	18189574
1H	337	1	337	18190244	18189908
1H	337	1	337	18190580	18190245
1H	336	1	336	18190916	18190582
1H	337	1	337	18191253	18190917
1H	338	1	337	18191588	18191252
1H	337	1	337	18191923	18191588
1H	336	1	336	18192260	18191925
1H	339	1	338	18192599	18192261
1H	337	1	337	18192934	18192598
1H	337	1	337	18193269	18192934
1H	336	1	336	18193604	18193271
1H	337	1	337	18193940	18193604
1H	337	1	337	18194274	18193939
1H	336	1	336	18194610	18194276
1H	57	282	338	18194667	18194611
1H	208	1	208	18194872	18194665
1H	335	1	335	18195207	18194875
1H	338	1	338	18195545	18195208
1H	338	1	337	18195881	18195544
1H	337	1	337	18196217	18195884
1H	57	282	338	18196274	18196218
1H	207	11	217	18196480	18196284
1H	339	1	337	18196822	18196485
1H	337	1	337	18197157	18196821
1H	337	1	337	18197492	18197156
1H	338	1	337	18197828	18197491
1H	338	1	337	18198166	18197831
1H	57	282	338	18198223	18198167
1H	207	11	217	18198429	18198233
1H	339	1	337	18198772	18198435
1H	337	1	337	18199108	18198772
1H	337	1	337	18199442	18199107
1H	336	1	336	18199778	18199444
1H	337	1	337	18200115	18199779
1H	337	1	337	18200448	18200114
1H	336	1	336	18200784	18200450
1H	57	282	338	18200841	18200785
1H	208	1	208	18201046	18200839
1H	335	1	335	18201381	18201049
1H	337	1	337	18201716	18201381
1H	337	1	336	18202050	18201715
1H	337	1	337	18202385	18202049
1H	337	1	337	18202720	18202385
1H	336	1	336	18203056	18202722
1H	337	1	337	18203392	18203056
1H	338	1	337	18203727	18203391
1H	337	1	337	18204063	18203728
1H	336	1	336	18204400	18204065
1H	336	1	336	18204736	18204402
1H	338	1	338	18205074	18204737
1H	338	1	337	18205410	18205073
1H	338	1	338	18205745	18205411
1H	57	282	338	18205802	18205746
1H	207	11	217	18206008	18205812
1H	337	1	337	18206349	18206014
1H	337	1	337	18206684	18206348
1H	337	1	337	18207019	18206683
1H	337	1	336	18207357	18207021
1H	337	1	337	18207695	18207360
1H	338	1	338	18208033	18207696
1H	338	1	337	18208368	18208032
1H	337	1	337	18208704	18208369
1H	338	1	338	18209042	18208705
1H	338	1	337	18209377	18209041
1H	337	1	337	18209713	18209378
1H	336	1	336	18210050	18209715
1H	336	1	336	18210388	18210053
1H	338	1	338	18210726	18210389
1H	338	1	337	18211060	18210725
1H	336	1	336	18211396	18211062
1H	337	1	337	18211735	18211399
1H	338	1	337	18212070	18211734
1H	337	1	337	18212406	18212071
1H	336	1	336	18212743	18212408
1H	336	1	336	18213079	18212745
1H	338	1	338	18213417	18213080
1H	338	1	337	18213753	18213416
1H	338	1	338	18214089	18213754
1H	338	1	338	18214427	18214090
1H	337	1	337	18214762	18214426
1H	337	1	336	18215099	18214764
1H	337	1	337	18215436	18215101
1H	338	1	338	18215774	18215437
1H	338	1	337	18216109	18215773
1H	337	1	337	18216445	18216110
1H	336	1	336	18216781	18216447
1H	338	1	338	18217119	18216782
1H	338	1	337	18217455	18217118
1H	338	1	338	18217791	18217456
1H	57	282	338	18217848	18217792
1H	207	11	217	18218054	18217858
1H	337	1	337	18218395	18218060
1H	337	1	337	18218731	18218395
1H	337	1	337	18219066	18218730
1H	337	1	336	18219403	18219068
1H	337	1	337	18219740	18219405
1H	338	1	338	18220078	18219741
1H	338	1	337	18220413	18220077
1H	337	1	337	18220749	18220414
1H	336	1	336	18221086	18220751
1H	336	1	336	18221424	18221089
1H	338	1	338	18221762	18221425
1H	338	1	337	18222096	18221761
1H	336	1	336	18222433	18222098
1H	337	1	337	18222769	18222433
1H	338	1	337	18223108	18222771
1H	338	1	337	18223445	18223109
1H	337	1	337	18223781	18223446
1H	336	1	336	18224118	18223783
1H	336	1	336	18224456	18224121
1H	338	1	338	18224794	18224457
1H	338	1	337	18225129	18224793
1H	336	1	336	18225466	18225131
1H	337	1	337	18225802	18225466
1H	338	1	337	18226140	18225803
1H	337	1	337	18226476	18226140
1H	337	1	337	18226808	18226479
1H	339	1	337	18227144	18226807
1H	337	1	337	18227481	18227145
1H	337	1	337	18227818	18227482
1H	338	1	337	18228152	18227817
1H	337	1	337	18228488	18228153
1H	338	1	337	18228823	18228487
1H	337	1	337	18229160	18228824
1H	337	1	337	18229499	18229163
1H	338	1	337	18229833	18229498
1H	337	1	337	18230169	18229834
1H	336	1	336	18230506	18230171
1H	336	1	336	18230844	18230509
1H	338	1	338	18231182	18230845
1H	338	1	337	18231517	18231181
1H	337	1	337	18231853	18231517
1H	338	1	337	18232190	18231853
1H	337	1	337	18232526	18232191
1H	336	1	336	18232863	18232528
1H	336	1	336	18233201	18232866
1H	338	1	338	18233539	18233202
1H	338	1	337	18233874	18233538
1H	337	1	337	18234210	18233874
1H	337	1	337	18234545	18234209
1H	338	1	337	18234884	18234547
1H	337	1	337	18235220	18234884
1H	338	1	337	18235557	18235221
1H	337	1	337	18235894	18235558
1H	338	1	337	18236229	18235893
1H	336	1	336	18236566	18236231
1H	337	1	337	18236902	18236566
1H	338	1	337	18237240	18236903
1H	337	1	337	18237576	18237240
1H	337	1	337	18237914	18237578
1H	336	1	336	18238251	18237916
1H	337	1	337	18238587	18238251
1H	338	1	337	18238925	18238588
1H	337	1	337	18239261	18238925
1H	338	1	337	18239598	18239262
1H	337	1	337	18239934	18239599
1H	336	1	336	18240270	18239936
1H	336	1	336	18240607	18240272
1H	336	1	336	18240945	18240610
1H	338	1	338	18241282	18240946
1H	336	1	336	18241619	18241284
1H	338	1	337	18241955	18241619
1H	337	1	337	18242291	18241956
1H	336	1	336	18242627	18242293
1H	336	1	336	18242964	18242629
1H	336	1	336	18243302	18242967
1H	338	1	338	18243639	18243303
1H	338	1	338	18243976	18243640
1H	336	1	336	18244313	18243978
1H	337	1	337	18244649	18244313
1H	338	1	337	18244984	18244648
1H	337	1	337	18245320	18244985
1H	336	1	336	18245656	18245322
1H	336	1	336	18245993	18245658
1H	336	1	336	18246331	18245996
1H	338	1	338	18246668	18246332
1H	336	1	336	18247004	18246670
1H	337	1	337	18247340	18247004
1H	337	1	337	18247676	18247340
1H	336	2	337	18248009	18247676
1H	326	11	336	18248328	18248013
1H	337	1	337	18248671	18248336
1H	336	1	336	18249007	18248673
1H	337	1	336	18249345	18249009
1H	336	1	336	18249683	18249348
1H	338	1	338	18250020	18249684
1H	336	1	336	18250357	18250022
1H	337	1	337	18250694	18250358
1H	337	1	337	18251030	18250694
1H	337	1	337	18251366	18251030
1H	337	1	337	18251702	18251366
1H	337	1	337	18252038	18251702
1H	337	1	337	18252375	18252039
1H	337	1	337	18252712	18252376
1H	337	1	337	18253048	18252712
1H	337	1	337	18253385	18253049
1H	337	1	337	18253722	18253386
1H	337	1	337	18254058	18253722
1H	337	1	337	18254394	18254058
1H	337	1	337	18254730	18254394
1H	337	1	337	18255066	18254730
1H	337	1	337	18255403	18255067
1H	336	2	337	18255738	18255404
1H	326	11	336	18256056	18255742
1H	338	1	338	18256398	18256062
1H	337	1	337	18256735	18256399
1H	336	2	337	18257069	18256735
1H	326	11	336	18257387	18257073
1H	337	1	337	18257730	18257395
1H	337	1	337	18258067	18257731
1H	337	1	337	18258401	18258066
1H	336	1	336	18258738	18258403
1H	336	1	336	18259076	18258741
1H	338	1	338	18259414	18259077
1H	337	2	337	18259748	18259413
1H	327	11	337	18260066	18259750
1H	337	1	337	18260409	18260074
1H	337	1	337	18260746	18260410
1H	337	1	337	18261082	18260746
1H	338	1	338	18261420	18261083
1H	338	1	338	18261758	18261421
1H	336	2	337	18262093	18261759
1H	327	11	337	18262412	18262096
1H	337	1	337	18262755	18262420
1H	337	1	337	18263092	18262756
1H	335	1	335	18263428	18263094
1H	336	3	338	18263764	18263429
1H	337	1	337	18264103	18263767
1H	336	2	337	18264439	18264105
1H	327	11	337	18264758	18264443
1H	337	1	337	18265099	18264765
1H	337	1	337	18265435	18265099
1H	338	1	338	18265773	18265436
1H	336	1	336	18266110	18265775
1H	336	2	337	18266446	18266111
[truncated: 90,546 more rows]

## Sheet: HvuSat02-444
HvuSat02-444
satDNA lenght 444 nt
Genome assembly analysis (MorexV3_pseudomolecules_assembly)								Validation of satDNA sequences by in situ Hybridisation
				CHROMOSOME POSITION
Chromosome	alignment length	alignment start	alignment end	start	end			FISH Signal
1H	159	256	413	1250802	1250646		Chromosome 1H
1H	213	228	438	1268266	1268057		Chromosome 2H
1H	206	228	432	1268740	1268542		Chromosome 3H
1H	221	228	444	1269232	1269014		Chromosome 4H
1H	212	228	438	1269714	1269507		Chromosome 5H
1H	159	256	413	1386752	1386596		Chromosome 6H
1H	213	228	438	1404216	1404007		Chromosome 7H
1H	206	228	432	1404690	1404492
1H	221	228	444	1405182	1404964
1H	212	228	438	1405664	1405457
1H	40	206	245	1949721	1949682
1H	289	17	298	1950176	1949888
1H	444	1	444	1950649	1950222
1H	444	1	444	1951081	1950641
1H	445	1	444	1951519	1951082
1H	435	1	435	1951938	1951508
1H	204	236	438	5425301	5425103
1H	140	275	413	5429788	5429652
1H	125	172	295	6377049	6377173
1H	234	208	441	6377345	6377578
1H	272	25	295	6377585	6377852
1H	237	208	444	6378025	6378261
1H	302	1	295	6378262	6378560
1H	90	355	444	6378845	6378934
1H	299	1	295	6378935	6379230
1H	237	208	444	6379401	6379637
1H	294	3	295	6379640	6379926
1H	237	208	444	6380098	6380332
1H	274	25	295	6380348	6380612
1H	237	208	444	6380784	6381014
1H	296	1	295	6381015	6381303
1H	237	208	444	6381475	6381709
1H	261	36	295	6381726	6381980
1H	238	208	444	6382152	6382383
1H	296	1	295	6382384	6382676
1H	238	208	444	6382848	6383079
1H	296	1	295	6383080	6383372
1H	37	206	241	6434307	6434343
1H	127	172	295	6434332	6434456
1H	234	208	441	6434628	6434861
1H	297	1	295	6434853	6435139
1H	237	208	444	6435312	6435548
1H	299	1	295	6435540	6435835
1H	237	208	444	6436007	6436243
1H	296	1	295	6436244	6436539
1H	240	208	444	6436711	6436950
1H	299	1	295	6436951	6437249
1H	237	208	444	6437421	6437657
1H	299	1	295	6437658	6437953
1H	294	3	295	6438363	6438648
1H	237	208	444	6438820	6439054
1H	272	25	295	6439070	6439334
1H	237	208	444	6439506	6439736
1H	296	1	295	6439737	6440026
1H	79	191	269	8538171	8538094
1H	109	191	298	8538838	8538730
1H	32	207	238	10365142	10365173
1H	32	207	238	10365238	10365269
1H	435	17	441	10365610	10366041
1H	437	16	444	10366100	10366534
1H	437	16	444	10366603	10367036
1H	248	206	444	11252268	11252023
1H	96	206	298	11252528	11252434
1H	94	206	298	11253045	11252953
1H	40	206	245	15931359	15931320
1H	303	1	298	15931828	15931526
1H	445	1	444	15932266	15931826
1H	450	1	444	15932713	15932267
1H	241	208	444	15932951	15932711
1H	236	206	441	16231568	16231335
1H	299	1	298	16232032	16231735
1H	239	206	444	16232267	16232030
1H	311	1	298	16232743	16232434
1H	239	206	444	16232981	16232744
1H	236	206	438	16233676	16233444
1H	239	206	444	16234376	16234139
1H	308	1	298	16234850	16234543
1H	239	206	444	16235088	16234851
1H	299	1	298	16235549	16235255
1H	239	206	444	16235787	16235550
1H	239	206	444	16236511	16236274
1H	239	206	444	16237211	16236974
1H	302	1	298	16237679	16237378
1H	239	206	444	16237917	16237680
1H	239	206	444	16238620	16238383
1H	408	38	444	16977721	16978119
1H	421	17	435	16978140	16978553
1H	427	17	441	16978583	16979005
1H	434	17	444	16979060	16979491
1H	451	1	441	16979506	16979951
1H	450	2	441	16979962	16980406
1H	452	2	442	16980417	16980864
1H	40	206	245	17686977	17686938
1H	302	1	298	17687442	17687144
1H	445	1	444	17687887	17687443
1H	447	1	444	17688328	17687888
1H	445	1	444	17688771	17688329
1H	451	1	444	17689212	17688763
1H	238	208	444	17689449	17689213
1H	40	206	245	17964703	17964664
1H	299	1	298	17965161	17964869
1H	239	206	444	17965396	17965162
1H	258	46	298	17965819	17965562
1H	239	206	444	17966071	17965836
1H	299	1	298	17966531	17966238
1H	239	206	444	17966770	17966532
1H	124	172	293	17967063	17966942
1H	36	206	241	17967088	17967053
1H	32	207	238	19324185	19324216
1H	429	17	441	19324557	19324982
1H	437	16	444	19325066	19325500
1H	437	16	444	19325566	19325999
1H	437	16	444	19326065	19326498
1H	437	16	444	19326563	19326997
1H	409	2	397	19474169	19473764
1H	457	1	444	19474622	19474168
1H	436	17	444	19475043	19474611
1H	458	1	444	19475530	19475076
1H	433	17	444	19475948	19475519
1H	452	2	444	19476587	19476139
1H	433	19	444	19477006	19476586
1H	451	2	444	19477483	19477034
1H	453	2	444	19477920	19477470
1H	457	1	444	19478373	19477919
1H	436	17	444	19478794	19478362
1H	458	1	444	19479281	19478827
1H	433	17	444	19479699	19479270
1H	433	19	444	19480315	19479890
1H	433	19	444	19480769	19480349
1H	451	2	444	19481246	19480797
1H	453	2	444	19481683	19481233
1H	401	44	444	19482075	19481682
1H	416	1	408	19482490	19482080
1H	430	19	444	19482907	19482482
1H	210	236	444	19483137	19482929
1H	32	207	238	19483185	19483154
1H	35	207	241	19483377	19483343
1H	40	206	245	21802187	21802148
1H	299	1	298	21802649	21802354
1H	444	1	444	21803092	21802650
1H	447	1	444	21803536	21803093
1H	453	1	444	21804013	21803561
1H	444	1	444	21804453	21804014
1H	424	1	417	21804865	21804445
1H	447	1	444	21805297	21804857
1H	441	1	441	21805722	21805289
1H	424	25	444	21806135	21805720
1H	449	1	444	21806593	21806148
1H	444	1	444	21807030	21806594
1H	237	208	444	21807267	21807031
1H	136	22	156	22102598	22102465
1H	463	2	444	22103154	22102693
1H	457	2	444	22103608	22103153
1H	456	2	444	22104061	22103607
1H	455	2	444	22104516	22104066
1H	458	2	444	22104961	22104515
1H	439	19	444	22105397	22104960
1H	35	207	241	22105581	22105547
1H	35	207	241	22105677	22105643
1H	35	207	241	22105773	22105739
1H	32	207	238	22965481	22965512
1H	66	207	272	22965529	22965594
1H	426	21	444	22965604	22966026
1H	427	17	441	22966047	22966467
1H	424	22	443	22966474	22966894
1H	427	17	441	22966901	22967324
1H	414	31	441	22967331	22967743
1H	414	31	441	22967750	22968162
1H	431	16	441	22968210	22968636
1H	441	2	441	22968629	22969060
1H	441	2	441	22969053	22969485
1H	427	17	441	22969497	22969920
1H	414	31	441	22969927	22970339
1H	425	16	435	22970387	22970807
1H	128	1	124	22970796	22970921
1H	238	208	444	23644875	23645112
1H	446	1	444	23645113	23645558
1H	445	1	444	23646001	23646445
1H	282	16	295	23646483	23646761
1H	238	208	444	23682498	23682735
1H	445	1	444	23682736	23683177
1H	448	1	444	23683178	23683616
1H	445	1	444	23683617	23684061
1H	282	17	295	23684097	23684374
1H	219	206	422	24902376	24902159
1H	94	206	298	24902636	24902543
1H	241	206	444	24903376	24903137
1H	94	206	298	24903636	24903543
1H	95	206	299	26516585	26516674
1H	112	185	295	26517237	26517348
1H	112	185	295	26517868	26517979
1H	112	185	295	26518502	26518613
1H	36	206	241	28797133	28797168
1H	123	172	293	28797158	28797279
1H	236	206	441	28797451	28797685
1H	295	1	294	28797677	28797971
1H	35	206	240	28808844	28808878
1H	125	172	295	28808869	28808992
1H	236	206	441	28809162	28809396
1H	278	25	295	28809403	28809679
1H	242	206	444	28809849	28810089
1H	296	14	295	28853628	28853921
1H	240	206	444	28854091	28854329
1H	299	1	295	28854330	28854628
1H	247	206	444	28854798	28855044
1H	299	1	295	28855045	28855343
1H	239	206	444	28855513	28855750
1H	272	25	295	28855766	28856036
1H	239	206	444	28856206	28856443
1H	273	25	295	28856459	28856729
1H	239	206	444	28856899	28857134
1H	40	206	245	29029858	29029819
1H	444	1	444	29030764	29030321
1H	444	1	444	29031187	29030753
1H	420	25	444	29031601	29031188
1H	444	1	444	29032053	29031619
1H	446	1	444	29032490	29032045
1H	333	113	444	29032822	29032491
1H	47	208	254	29547154	29547200
1H	431	14	444	29547293	29547717
1H	412	36	444	29547734	29548145
1H	444	1	444	29548146	29548588
1H	295	1	295	29548589	29548880
1H	431	19	444	30751212	30750785
1H	434	19	444	30751714	30751284
1H	434	19	444	30752216	30751786
1H	434	19	444	30752716	30752285
1H	434	19	444	30753219	30752788
1H	435	17	444	30753691	30753260
1H	32	207	238	30754063	30754032
1H	35	207	241	30754159	30754125
1H	32	207	238	30874613	30874644
1H	32	207	238	30874710	30874741
1H	32	207	238	30874806	30874837
1H	435	16	444	30874928	30875356
1H	425	16	432	30875407	30875830
1H	428	16	441	30875847	30876268
1H	213	16	222	30876345	30876555
1H	170	267	435	30876521	30876686
1H	445	1	432	30876675	30877110
1H	142	16	155	30877186	30877325
1H	40	206	245	33497890	33497851
1H	301	1	298	33498357	33498057
1H	460	1	444	33498813	33498358
1H	448	1	444	33499261	33498814
1H	444	1	444	33499705	33499262
1H	455	1	444	33500158	33499706
1H	449	1	444	33500599	33500159
1H	448	1	444	33501044	33500600
1H	444	1	444	33501485	33501045
1H	455	1	444	33501930	33501486
1H	438	14	444	33502365	33501928
1H	32	207	238	34428698	34428729
1H	32	207	238	34428746	34428777
1H	158	285	441	34428794	34428947
1H	449	2	441	34428958	34429402
1H	440	2	440	34429413	34429840
1H	452	2	441	34429852	34430302
1H	448	2	441	34430313	34430756
1H	461	2	444	34430767	34431223
1H	430	17	441	34431256	34431679
1H	454	2	441	34431690	34432140
1H	461	2	444	34432169	34432625
1H	431	17	444	34432658	34433082
1H	144	16	156	34433167	34433303
1H	40	206	245	35207783	35207744
1H	299	1	298	35208239	35207950
1H	239	206	444	35208460	35208228
1H	301	1	298	35208921	35208626
1H	236	208	443	35209158	35208923
1H	299	1	298	35209622	35209327
1H	237	208	444	35209847	35209611
1H	128	172	298	35210143	35210016
1H	37	206	241	35210168	35210132
1H	40	206	245	35235489	35235450
1H	299	1	298	35235948	35235656
1H	239	206	444	35236169	35235937
1H	300	1	298	35236629	35236335
1H	236	208	443	35236866	35236631
1H	299	1	298	35237330	35237035
1H	237	208	444	35237555	35237319
1H	128	172	298	35237851	35237724
1H	37	206	241	35237876	35237840
1H	123	174	295	36039384	36039505
1H	203	206	408	36039675	36039875
1H	164	1	156	36041252	36041090
1H	277	16	289	36041583	36041311
1H	431	15	438	36042034	36041606
1H	435	17	444	36042497	36042068
1H	425	20	444	36042951	36042530
1H	428	26	444	36043491	36043067
1H	35	207	241	36043532	36043498
1H	35	207	241	36043628	36043594
1H	35	207	241	36043724	36043690
1H	239	206	444	36048742	36048977
1H	293	4	295	36062902	36063179
1H	238	206	443	36063349	36063586
1H	299	1	295	36063588	36063875
1H	238	206	443	36064045	36064282
1H	269	36	295	36064300	36064565
1H	239	206	444	36064735	36064972
1H	299	1	295	36064973	36065271
1H	91	206	295	36090836	36090926
1H	178	25	202	36174295	36174128
1H	237	208	444	36174547	36174311
1H	302	1	298	36175016	36174716
1H	237	208	444	36175253	36175017
1H	299	1	298	36175714	36175422
1H	237	208	444	36175951	36175715
1H	299	1	298	36176412	36176120
1H	237	208	444	36176649	36176413
1H	300	1	298	36177109	36176818
1H	240	208	444	36177340	36177101
1H	226	208	432	36178002	36177777
1H	125	175	298	36178295	36178171
1H	40	206	245	36300380	36300341
1H	284	17	298	36300826	36300547
1H	362	86	444	36301227	36300869
1H	447	1	444	36301686	36301240
1H	450	1	444	36302124	36301678
1H	444	1	444	36302562	36302122
1H	444	1	444	36302991	36302560
1H	420	25	444	36303402	36302989
1H	431	17	444	36303845	36303415
1H	444	1	444	36304328	36303888
1H	420	25	444	36304736	36304326
1H	428	17	444	36305176	36304749
1H	447	1	444	36305662	36305219
1H	420	25	444	36306073	36305660
1H	428	17	444	36306513	36306086
1H	447	1	444	36306999	36306556
1H	420	25	444	36307410	36306997
1H	428	17	444	36307847	36307423
1H	420	25	444	36308308	36307890
1H	444	1	444	36308761	36308321
1H	441	4	444	36309202	36308762
1H	442	1	441	36309640	36309206
1H	233	208	438	36309857	36309626
1H	406	40	441	37971709	37972113
1H	423	25	444	37972129	37972549
1H	444	1	441	37972541	37972983
1H	444	1	444	37972984	37973411
1H	234	208	441	39382304	39382537
1H	441	1	441	39382538	39382969
1H	443	2	444	39382968	39383410
1H	445	1	444	39383849	39384284
1H	455	1	444	39384285	39384739
1H	304	1	300	39384740	39385043
1H	109	188	295	39385009	39385117
1H	47	208	254	39887734	39887780
1H	276	169	444	39887901	39888175
1H	453	1	444	39888167	39888619
1H	431	17	444	39888655	39889081
1H	444	1	444	39889073	39889504
1H	444	1	444	39889505	39889935
1H	441	1	441	39889936	39890370
1H	40	206	245	39890839	39890878
1H	224	206	429	41175082	41175301
1H	32	207	238	43779352	43779383
1H	236	207	441	43779400	43779633
1H	459	2	444	43779644	43780100
1H	427	17	441	43780133	43780555
1H	418	25	441	43780580	43780991
1H	447	2	444	43781002	43781444
1H	430	17	441	43781477	43781900
1H	427	17	441	43781945	43782367
1H	456	2	441	43782378	43782831
1H	428	17	441	43782876	43783296
1H	443	2	432	43783307	43783742
1H	431	17	444	43783763	43784187
1H	142	16	156	43784305	43784438
1H	235	199	429	43798193	43797959
1H	242	206	444	43798935	43798696
1H	241	206	444	43799667	43799428
1H	299	1	298	44074283	44073985
1H	449	1	444	44074731	44074284
1H	448	1	444	44075178	44074732
1H	450	1	444	44075628	44075179
1H	446	1	443	44076075	44075630
1H	409	36	444	44076514	44076109
1H	412	34	444	44076940	44076531
1H	447	1	441	44077393	44076947
1H	444	1	444	44077837	44077394
1H	237	208	444	44078074	44077838
1H	144	16	156	44616413	44616277
1H	383	2	376	44616829	44616452
1H	343	103	444	44617175	44616837
1H	29	207	235	45068190	45068218
1H	371	72	430	45068292	45068657
1H	416	38	440	45068727	45069134
1H	453	1	440	45069184	45069621
1H	459	1	440	45069629	45070054
1H	449	1	440	45070092	45070525
1H	461	1	440	45070563	45070991
1H	124	2	124	45071021	45071136
1H	47	208	254	45634374	45634420
1H	276	169	444	45634559	45634834
1H	448	1	444	45634844	45635288
1H	272	28	295	45635295	45635566
1H	40	206	245	45635736	45635775
1H	135	1	124	45724130	45723996
1H	429	17	440	45724581	45724159
1H	432	17	444	45725039	45724614
1H	435	17	444	45725500	45725072
1H	429	17	444	45725943	45725521
1H	458	2	444	45726435	45725982
1H	447	2	444	45726872	45726434
1H	451	2	444	45727311	45726868
1H	434	17	444	45727747	45727319
1H	456	2	444	45728233	45727780
1H	452	2	444	45728679	45728232
1H	239	207	444	45728912	45728678
1H	35	207	241	45728960	45728926
1H	233	208	438	46584839	46585070
1H	40	206	245	48208867	48208828
1H	112	188	298	48209145	48209034
1H	237	208	444	48209644	48209411
1H	47	208	254	48741238	48741284
1H	327	120	444	48741475	48741798
1H	421	28	444	48741814	48742225
1H	439	1	435	48742217	48742640
1H	448	1	444	48742629	48743061
1H	448	1	444	48743053	48743497
1H	272	28	295	48743504	48743771
1H	40	206	245	48743941	48743980
1H	300	1	298	50372434	50372139
1H	233	206	438	50372651	50372420
1H	299	1	298	50373112	50372818
1H	239	206	444	50373330	50373101
1H	273	1	264	50373823	50373551
1H	239	206	444	50374050	50373812
1H	312	1	298	50374528	50374217
1H	241	204	444	50374764	50374529
1H	248	1	245	50375211	50374964
1H	239	206	444	50375446	50375212
1H	309	1	298	50375920	50375613
1H	239	206	444	50376236	50376001
1H	299	1	298	50389289	50388991
1H	239	206	444	50389522	50389290
1H	276	1	274	50389989	50389714
1H	236	206	441	50390207	50389975
1H	276	25	298	50390646	50390374
1H	245	206	443	50390911	50390667
1H	303	1	298	50391380	50391078
1H	239	206	444	50391615	50391381
1H	128	172	298	50391908	50391782
1H	40	206	245	50391933	50391895
1H	35	206	240	53197962	53197928
1H	299	1	298	53198427	53198129
1H	444	1	444	53198865	53198428
1H	444	1	444	53199309	53198866
1H	445	1	444	53199745	53199310
1H	444	1	444	53200189	53199746
1H	443	2	444	53200626	53200187
1H	444	1	444	53201071	53200628
1H	445	1	444	53201507	53201072
1H	444	1	444	53201951	53201508
1H	412	34	444	53202356	53201952
1H	444	1	444	53202818	53202378
1H	440	1	440	53203259	53202823
1H	444	1	444	53203703	53203260
1H	445	1	444	53204139	53203704
1H	444	1	444	53204583	53204140
1H	412	34	444	53204988	53204584
1H	444	1	444	53205450	53205010
1H	444	1	444	53205891	53205451
1H	444	1	444	53206332	53205892
1H	445	1	444	53206768	53206333
1H	444	1	444	53207200	53206760
1H	445	1	444	53207636	53207201
1H	444	1	444	53208077	53207637
1H	444	1	444	53208517	53208078
1H	444	1	444	53208961	53208518
1H	445	1	444	53209397	53208962
1H	444	1	444	53209838	53209398
1H	444	1	444	53210279	53209839
1H	444	1	444	53210723	53210280
1H	445	1	444	53211158	53210724
1H	441	4	444	53211599	53211159
1H	444	1	444	53212041	53211603
1H	444	1	444	53212484	53212042
1H	444	1	444	53212919	53212485
1H	237	208	444	53213142	53212908
1H	305	1	298	53473985	53473687
1H	448	1	444	53474426	53473989
1H	448	1	444	53474859	53474418
1H	448	1	444	53475289	53474851
1H	416	36	444	53475687	53475278
1H	452	1	444	53476139	53475695
1H	448	1	444	53476558	53476128
1H	432	17	444	53476975	53476547
1H	446	1	444	53477460	53477017
1H	448	4	444	53477903	53477464
1H	448	1	444	53478339	53477898
1H	451	1	444	53478772	53478328
1H	448	1	444	53479202	53478761
1H	449	1	444	53479629	53479194
1H	448	1	444	53480058	53479618
1H	448	2	444	53480484	53480050
1H	448	1	444	53480914	53480474
1H	414	36	444	53481314	53480906
1H	455	1	444	53481773	53481319
1H	453	1	444	53482226	53481774
1H	451	1	443	53482662	53482219
1H	448	1	444	53483081	53482651
1H	432	17	444	53483498	53483070
1H	447	1	444	53483980	53483540
1H	448	4	444	53484423	53483984
1H	448	1	444	53484859	53484418
1H	448	1	444	53485289	53484848
1H	448	1	444	53485719	53485278
1H	449	1	444	53486146	53485711
1H	448	1	444	53486575	53486135
1H	448	2	444	53487001	53486567
1H	448	1	444	53487431	53486991
1H	414	36	444	53487831	53487423
1H	455	1	444	53488290	53487836
1H	453	1	444	53488743	53488291
1H	272	172	443	53489007	53488736
1H	50	208	257	53489192	53489143
1H	40	206	245	55581713	55581674
1H	281	19	298	55582157	55581880
1H	395	51	444	55582605	55582211
1H	444	1	444	55583049	55582609
1H	444	1	444	55583480	55583038
1H	423	25	444	55583892	55583478
1H	237	208	444	55584144	55583908
1H	40	206	245	55796824	55796785
1H	309	1	298	55797299	55796991
1H	444	1	444	55797739	55797297
1H	88	206	292	57619086	57619168
1H	113	185	295	57619737	57619849
1H	112	185	295	57620398	57620509
1H	40	206	245	57665581	57665619
1H	124	172	294	57665606	57665728
1H	239	206	444	57665899	57666137
1H	273	30	295	57666154	57666426
1H	239	206	444	57666596	57666834
1H	299	1	295	57666847	57667145
1H	40	206	245	57667315	57667354
1H	40	206	245	58161966	58161927
1H	298	1	298	58162415	58162133
1H	444	1	438	58162835	58162401
1H	420	25	444	58163245	58162836
1H	429	25	444	58163688	58163261
1H	432	19	444	58164133	58163704
1H	240	206	444	58722835	58722598
1H	96	206	298	58723095	58723002
1H	96	206	300	60518454	60518361
1H	28	213	240	60518567	60518540
1H	96	206	300	60518974	60518879
1H	40	206	245	61113924	61113885
1H	299	1	298	61114388	61114090
1H	250	206	444	61114637	61114389
1H	278	25	298	61115081	61114804
1H	250	206	444	61115345	61115097
1H	275	25	298	61115786	61115512
1H	301	17	298	61116521	61116221
1H	307	1	298	61117277	61116972
1H	237	208	444	61117525	61117290
1H	305	1	298	61117998	61117694
1H	299	1	298	61118594	61118302
1H	237	208	444	61118828	61118595
1H	301	1	298	61119289	61118997
1H	304	1	298	61119996	61119695
1H	237	208	444	61120233	61119997
1H	297	15	298	61120698	61120402
1H	237	208	444	61120959	61120723
1H	244	1	244	61121401	61121164
1H	237	208	444	61121637	61121402
1H	129	172	298	61121933	61121806
1H	37	206	241	61121958	61121922
1H	229	208	435	61234829	61235056
1H	299	1	295	61235045	61235343
1H	237	208	444	61235514	61235750
1H	272	25	295	61235766	61236030
1H	40	206	245	61236200	61236239
1H	49	206	254	61723783	61723735
1H	314	1	298	61724259	61723950
1H	240	206	444	61724498	61724260
1H	314	1	298	61724978	61724665
1H	247	206	444	61725225	61724979
1H	241	206	444	61725957	61725717
1H	145	16	156	62027999	62027857
1H	399	57	443	62028528	62028139
1H	35	207	241	62468213	62468247
1H	103	199	300	62468583	62468685
1H	29	213	241	62468737	62468765
1H	29	213	241	62468995	62469023
1H	46	213	258	62469256	62469301
1H	302	1	295	62519642	62519937
1H	40	206	245	62520107	62520146
1H	37	206	241	62949448	62949484
1H	125	172	295	62949473	62949597
1H	237	208	444	62949769	62950005
1H	296	1	295	62950006	62950298
1H	237	208	444	62950470	62950706
1H	280	17	295	62950752	62951027
1H	225	208	432	62951199	62951420
1H	271	36	299	62951422	62951692
1H	183	228	409	63586417	63586236
1H	219	206	423	63586912	63586695
1H	29	207	235	64316315	64316343
1H	429	16	440	64316440	64316829
1H	402	41	440	64316879	64317247
1H	455	2	440	64317289	64317710
1H	459	1	440	64317751	64318200
1H	456	1	440	64318241	64318663
1H	428	16	440	64318830	64319216
1H	452	1	444	64319257	64319670
1H	448	1	440	64319686	64320099
1H	442	16	444	64320189	64320591
1H	450	1	440	64320601	64321014
1H	145	16	156	64321178	64321320
1H	275	25	295	64999518	64999245
1H	235	206	438	64999753	64999519
1H	299	1	298	65000218	64999920
1H	239	206	444	65000452	65000219
1H	300	1	298	65000915	65000619
1H	252	206	444	65001155	65000904
1H	239	206	444	65001857	65001620
1H	302	1	298	65002319	65002024
1H	247	206	444	65002566	65002320
1H	128	172	298	65002858	65002733
1H	36	206	241	65002883	65002848
1H	92	206	295	65531260	65531351
1H	92	206	295	65531521	65531611
1H	242	206	441	66104493	66104725
1H	138	19	156	66737486	66737359
1H	453	1	440	66738032	66737595
1H	459	1	440	66738483	66738058
1H	408	36	440	66738882	66738509
1H	40	206	245	68162561	68162522
1H	109	191	298	68162836	68162728
1H	301	1	300	68163105	68162805
1H	446	1	444	68163551	68163106
1H	35	188	222	68163730	68163696
1H	445	1	444	68163986	68163552
1H	445	1	444	68164427	68163987
1H	439	4	442	68164849	68164412
1H	436	8	443	68165280	68164854
1H	240	208	444	68165512	68165273
1H	35	206	240	68413267	68413233
1H	108	188	294	68413544	68413437
1H	301	1	300	68413806	68413510
1H	252	54	298	68415310	68415060
1H	452	1	444	68415764	68415320
1H	450	1	444	68416205	68415756
1H	451	1	444	68416649	68416206
1H	447	1	444	68417081	68416641
1H	416	33	444	68417496	68417082
1H	444	1	444	68417949	68417516
1H	273	172	444	68418213	68417941
1H	333	1	333	68427479	68427172
1H	237	208	444	68427716	68427480
1H	125	172	295	68538843	68538966
1H	239	206	444	68539136	68539373
1H	236	206	441	68539796	68540030
1H	300	1	295	68540031	68540327
1H	239	206	444	68540497	68540734
1H	270	28	295	68540750	68541014
1H	236	206	441	68541184	68541416
1H	269	28	295	68541423	68541686
1H	235	206	440	68541826	68542059
1H	300	1	295	68542061	68542357
1H	239	206	444	68542527	68542764
1H	296	1	295	68542765	68543047
1H	239	206	444	68543217	68543454
1H	263	34	295	68543476	68543736
1H	236	206	441	68543906	68544140
1H	303	1	295	68544141	68544443
1H	239	206	444	68544613	68544850
1H	275	28	295	68544866	68545139
1H	236	206	441	68545309	68545540
1H	239	206	444	68546013	68546250
1H	219	206	424	68546707	68546924
1H	299	1	295	68548747	68549038
1H	237	206	442	68549208	68549440
1H	221	28	245	68549458	68549677
1H	239	206	444	68549881	68550118
1H	275	28	295	68550134	68550404
1H	239	206	444	68550574	68550811
1H	241	206	444	68551257	68551495
1H	258	46	295	68551530	68551787
1H	240	206	444	68551957	68552195
1H	47	208	254	69810233	69810279
1H	433	14	443	69810390	69810822
1H	381	69	444	69810842	69811222
1H	443	1	443	69811223	69811662
1H	433	19	444	73910756	73910327
1H	456	2	444	73911259	73910806
1H	433	17	444	73911696	73911267
1H	433	17	444	73912167	73911738
1H	468	2	444	73912674	73912209
1H	233	19	245	74203168	74202941
1H	422	20	440	74203633	74203257
1H	449	1	440	74204158	74203722
1H	429	16	440	74204588	74204199
1H	447	1	440	74205099	74204665
1H	453	1	440	74205567	74205128
1H	447	1	440	74206042	74205608
1H	447	1	440	74206504	74206071
1H	445	1	440	74206960	74206533
1H	429	16	440	74207390	74207001
1H	450	1	440	74207906	74207467
1H	426	16	440	74208330	74207947
1H	429	16	440	74208787	74208398
1H	447	1	440	74209291	74208861
1H	426	19	440	74209706	74209320
1H	29	207	235	74209831	74209803
1H	248	1	245	74259897	74259650
1H	239	206	444	74260136	74259898
1H	299	1	298	74260588	74260302
1H	239	206	444	74260826	74260589
1H	299	1	298	74261283	74260991
1H	239	206	444	74261521	74261284
1H	302	1	298	74261989	74261688
1H	239	206	444	74262228	74261990
1H	299	1	298	74262680	74262394
1H	239	206	444	74262917	74262681
1H	299	1	298	74263374	74263082
1H	240	206	444	74263613	74263375
1H	302	1	298	74264081	74263780
1H	239	206	444	74264320	74264082
1H	299	1	298	74264772	74264486
1H	239	206	444	74265009	74264773
1H	299	1	298	74265466	74265174
1H	239	206	444	74265704	74265467
1H	302	1	298	74266172	74265871
1H	239	206	444	74266411	74266173
1H	246	54	298	74266819	74266577
1H	239	206	444	74267074	74266838
1H	296	1	295	74267531	74267242
1H	239	206	444	74267769	74267532
1H	302	1	298	74268237	74267936
1H	239	206	444	74268475	74268238
1H	299	1	298	74268925	74268642
1H	244	204	444	74269167	74268926
1H	303	1	298	74269631	74269332
1H	239	206	444	74269869	74269632
1H	303	1	298	74270330	74270036
1H	239	206	444	74270557	74270319
1H	299	1	298	74271009	74270724
1H	29	207	235	74281204	74281232
1H	418	16	430	74281329	74281707
1H	429	16	440	74281877	74282266
1H	459	1	440	74282307	74282756
1H	459	1	440	74282808	74283257
1H	238	16	245	74283388	74283621
1H	40	206	245	74335844	74335805
1H	273	27	298	74336279	74336011
1H	242	206	444	74336536	74336297
1H	299	1	298	74336989	74336703
1H	239	206	444	74337215	74336978
1H	275	25	298	74337649	74337382
1H	239	206	444	74337903	74337665
1H	303	1	301	74338350	74338066
1H	241	206	444	74338591	74338351
1H	302	1	298	74339049	74338758
1H	237	206	442	74339287	74339052
1H	302	1	298	74339749	74339454
1H	234	211	444	74339982	74339750
1H	296	4	295	74340445	74340153
1H	254	191	444	74340700	74340449
1H	275	25	298	74341198	74340931
1H	239	206	444	74341452	74341214
1H	303	1	301	74341899	74341615
1H	240	206	443	74342140	74341901
1H	302	1	298	74342598	74342307
1H	239	206	444	74342836	74342599
1H	305	1	298	74343307	74343003
1H	234	211	444	74343540	74343308
1H	296	4	295	74344006	74343711
1H	239	206	444	74344247	74344010
1H	302	1	298	74344705	74344414
1H	239	206	444	74344943	74344706
1H	299	1	298	74345394	74345110
1H	234	211	444	74345627	74345395
1H	296	4	295	74346093	74345798
1H	239	206	444	74346334	74346097
1H	302	1	298	74346792	74346501
1H	239	206	444	74347030	74346793
1H	299	1	298	74347481	74347197
1H	234	211	444	74347714	74347482
1H	296	4	295	74348180	74347885
1H	241	206	444	74348424	74348184
1H	299	1	298	74348889	74348591
1H	308	1	298	74349597	74349290
1H	234	211	444	74349950	74349718
1H	299	4	295	74350419	74350121
1H	239	206	444	74350660	74350423
1H	303	1	301	74351110	74350823
1H	241	206	444	74351351	74351111
1H	239	206	444	74352043	74351806
1H	299	1	298	74352508	74352210
1H	234	211	444	74352741	74352509
1H	296	4	295	74353207	74352912
1H	241	206	444	74353451	74353211
1H	299	1	298	74353916	74353618
1H	246	206	444	74354150	74353905
1H	243	206	444	74354846	74354604
1H	308	1	298	74355320	74355013
1H	240	206	444	74355548	74355309
1H	239	206	444	74356255	74356017
1H	308	1	298	74356722	74356422
1H	246	199	444	74356961	74356723
1H	302	1	298	74357422	74357121
1H	239	206	444	74357660	74357423
1H	307	1	298	74358133	74357827
1H	239	206	444	74358372	74358134
1H	308	1	298	74358840	74358539
1H	246	199	444	74359079	74358841
1H	308	1	298	74359546	74359239
1H	239	206	444	74359785	74359547
1H	308	1	298	74360253	74359952
1H	36	206	241	74360803	74360768
1H	40	206	245	74946158	74946119
1H	302	1	298	74946617	74946325
1H	448	1	444	74947047	74946609
1H	451	1	444	74947485	74947039
1H	418	31	444	74947883	74947477
1H	448	1	444	74948343	74947902
1H	417	39	444	74948760	74948344
1H	50	208	257	74948997	74948948
1H	40	206	245	75794188	75794149
1H	275	25	298	75794622	75794355
1H	237	208	444	75794874	75794638
1H	278	25	298	75795319	75795043
1H	248	208	444	75795570	75795323
1H	299	1	298	75796025	75795739
1H	237	208	444	75796262	75796026
1H	309	1	298	75796733	75796431
1H	231	208	438	75796949	75796719
1H	299	1	298	75797417	75797119
1H	231	208	438	75797633	75797403
1H	33	172	204	75797828	75797796
1H	37	206	241	75797853	75797817
1H	234	208	441	75917438	75917671
1H	445	1	444	75917672	75918105
1H	447	1	442	75918106	75918549
1H	444	1	441	75918552	75918995
1H	445	1	444	75918987	75919428
1H	301	1	300	75919450	75919746
1H	109	188	295	75919712	75919820
1H	239	206	444	76915540	76915774
1H	224	1	224	76915775	76915997
1H	236	206	441	76923880	76924115
1H	297	1	295	76924107	76924403
1H	233	206	438	76924572	76924803
1H	285	16	295	76924872	76925154
1H	40	206	245	76925324	76925363
1H	67	199	265	78252285	78252220
1H	56	192	244	78252413	78252359
1H	32	213	244	78252647	78252616
1H	56	192	244	78252933	78252879
1H	88	214	300	78253049	78252962
1H	434	1	409	78673751	78673332
1H	217	228	441	78675409	78675194
1H	40	206	245	78834267	78834228
1H	266	34	298	78834691	78834434
1H	243	206	444	78834955	78834713
1H	267	35	298	78835385	78835122
1H	238	208	444	78835636	78835399
1H	237	208	444	78836325	78836090
1H	292	8	298	78836774	78836489
1H	237	208	444	78837012	78836776
1H	299	1	298	78837467	78837181
1H	237	208	444	78837704	78837468
1H	124	172	293	78838001	78837878
1H	37	206	241	78838026	78837990
1H	234	208	441	80544107	80544335
1H	444	1	444	80544327	80544764
1H	444	1	444	80544765	80545202
1H	302	1	295	80545203	80545504
1H	40	206	245	82323109	82323070
1H	266	34	298	82323539	82323276
1H	235	208	442	82323794	82323563
1H	298	1	297	82324252	82323965
1H	237	208	444	82324477	82324241
1H	73	172	244	82324632	82324560
1H	37	206	241	82324657	82324621
1H	40	206	245	82851295	82851256
1H	271	36	298	82851731	82851462
1H	448	1	444	82852180	82851739
1H	417	36	444	82852587	82852172
1H	430	22	444	82853022	82852595
1H	448	1	444	82853530	82853090
1H	451	1	444	82853969	82853522
1H	448	1	444	82854405	82853961
1H	448	1	444	82854835	82854397
1H	448	1	444	82855268	82854827
1H	448	1	444	82855698	82855260
1H	426	25	444	82856103	82855690
1H	448	1	444	82856686	82856248
1H	448	1	444	82857116	82856678
1H	435	19	444	82857539	82857108
1H	448	1	444	82858060	82857622
1H	448	1	444	82858490	82858052
1H	418	34	444	82858895	82858482
1H	449	1	444	82859343	82858908
1H	454	1	444	82859779	82859335
1H	448	1	444	82860207	82859771
1H	448	1	444	82860640	82860199
1H	451	1	444	82861076	82860632
1H	449	1	444	82861507	82861068
1H	448	1	444	82861934	82861499
1H	448	1	444	82862367	82861926
1H	448	1	444	82862800	82862359
1H	451	1	444	82863239	82862792
1H	415	34	444	82863635	82863231
1H	445	1	441	82864075	82863642
1H	327	120	444	82864399	82864076
1H	50	208	257	82864618	82864569
1H	234	208	441	84645100	84645333
1H	413	41	444	84645349	84645761
1H	444	1	444	84645762	84646196
1H	444	1	444	84646197	84646636
1H	456	1	444	84646637	84647092
1H	451	1	442	84647093	84647543
1H	445	1	444	84647546	84647986
1H	441	1	441	84647987	84648418
1H	442	1	442	84648410	84648845
1H	445	1	442	84648848	84649292
1H	445	1	444	84649295	84649735
1H	441	1	441	84649736	84650167
1H	442	1	442	84650159	84650594
1H	444	1	441	84650597	84651040
1H	444	1	444	84651044	84651487
1H	444	1	444	84651488	84651921
1H	447	1	441	84651922	84652368
1H	430	17	442	84652404	84652831
1H	450	1	441	84652834	84653272
1H	444	1	444	84653264	84653704
1H	444	1	444	84653705	84654132
1H	444	1	444	84654133	84654567
1H	451	1	442	84654568	84655018
1H	445	1	444	84655021	84655458
1H	444	1	444	84655459	84655887
1H	444	1	444	84655888	84656321
1H	444	1	444	84656322	84656759
1H	451	1	442	84656760	84657210
1H	445	1	444	84657213	84657650
1H	444	1	444	84657651	84658088
1H	442	1	442	84658089	84658524
1H	448	1	441	84658527	84658974
1H	444	1	444	84658978	84659421
1H	444	1	444	84659422	84659855
1H	444	1	441	84659856	84660299
1H	433	17	442	84660335	84660765
1H	450	1	441	84660768	84661206
1H	442	1	441	84661198	84661636
1H	441	1	441	84661637	84662076
1H	428	16	441	84662101	84662523
1H	418	25	441	84662539	84662949
1H	444	1	441	84662941	84663384
1H	425	25	443	84663400	84663823
1H	429	16	441	84663840	84664267
1H	418	25	441	84664283	84664692
1H	441	1	441	84664684	84665124
1H	425	25	443	84665140	84665563
1H	433	16	442	84665580	84666009
1H	444	1	444	84666000	84666438
1H	441	1	441	84666439	84666876
1H	420	25	444	84666892	84667310
1H	444	1	444	84667311	84667754
1H	435	1	435	84667767	84668198
1H	412	16	426	84668245	84668652
1H	399	46	444	84668663	84669055
1H	445	1	444	84669056	84669493
1H	444	1	444	84669494	84669937
1H	444	1	444	84669938	84670380
1H	447	1	441	84670381	84670827
1H	418	28	444	84670845	84671258
1H	426	1	426	84671259	84671681
1H	399	46	444	84671692	84672084
1H	444	1	444	84672085	84672528
1H	446	1	444	84672529	84672973
1H	444	1	444	84672974	84673416
1H	444	1	441	84673417	84673860
1H	420	25	444	84673876	84674285
1H	450	1	444	84674286	84674732
1H	438	1	435	84674745	84675179
1H	424	16	435	84675226	84675645
1H	444	1	444	84675634	84676068
1H	444	1	444	84676069	84676512
1H	444	1	441	84676513	84676956
1H	408	25	432	84676972	84677372
1H	442	4	444	84677361	84677793
1H	296	1	295	84677794	84678086
1H	40	206	245	84678256	84678295
1H	134	1	124	84765226	84765095
1H	447	2	444	84765699	84765260
1H	409	38	444	84766106	84765704
1H	445	2	444	84766560	84766128
1H	452	2	444	84767015	84766568
1H	452	2	444	84767467	84767023
1H	444	2	444	84767900	84767475
1H	447	2	444	84768349	84767908
1H	445	2	444	84768792	84768357
1H	444	2	444	84769225	84768800
1H	445	2	444	84769665	84769233
1H	452	2	444	84770120	84769673
1H	452	2	444	84770572	84770128
1H	452	2	444	84771024	84770580
1H	446	2	444	84771463	84771032
1H	447	2	444	84771911	84771471
1H	457	1	444	84772371	84771919
1H	421	28	444	84772781	84772372
1H	452	2	444	84773240	84772794
1H	239	207	444	84773485	84773248
1H	35	207	241	84773533	84773499
1H	120	1	116	85337373	85337256
1H	460	2	444	85337818	85337362
1H	239	207	444	85338048	85337811
1H	35	207	241	85338096	85338062
1H	302	147	444	85408315	85408615
1H	136	22	156	86909129	86909002
1H	455	2	440	86909643	86909193
1H	451	2	444	86910086	86909642
1H	447	2	444	86910538	86910094
1H	458	2	444	86910990	86910537
1H	432	17	444	86911414	86910989
1H	421	17	432	86911845	86911435
1H	454	2	444	86912424	86911977
1H	433	17	444	86912860	86912432
1H	429	17	444	86913315	86912893
1H	421	17	432	86913746	86913336
1H	451	2	444	86914214	86913773
1H	428	2	414	86914624	86914201
1H	458	2	444	86915076	86914623
1H	418	17	432	86915470	86915063
1H	421	17	432	86915901	86915491
1H	454	2	444	86916381	86915934
1H	433	17	444	86916817	86916389
1H	435	17	444	86917278	86916850
1H	421	17	432	86917709	86917299
1H	451	2	444	86918179	86917736
1H	402	17	414	86918560	86918166
1H	429	17	444	86919015	86918593
1H	451	2	444	86919492	86919048
1H	239	207	444	86919734	86919500
1H	35	207	241	86919782	86919748
1H	128	1	124	86999837	86999712
1H	452	2	440	87000354	86999908
1H	420	25	444	87000765	87000353
1H	428	19	444	87001210	87000787
1H	451	2	444	87001691	87001245
1H	453	2	444	87002146	87001699
1H	429	17	444	87002567	87002145
1H	452	2	444	87003044	87002600
1H	430	17	444	87003477	87003052
1H	432	17	444	87003935	87003510
1H	453	2	444	87004413	87003968
1H	430	17	444	87004846	87004421
1H	452	2	444	87005323	87004879
1H	430	17	444	87005753	87005331
1H	451	2	444	87006229	87005786
1H	430	17	444	87006662	87006237
1H	452	2	444	87007139	87006695
1H	430	17	444	87007572	87007147
1H	432	17	444	87008030	87007605
1H	452	2	444	87008507	87008063
1H	430	17	444	87008940	87008515
1H	451	2	444	87009416	87008973
1H	430	17	444	87009846	87009424
1H	429	17	444	87010301	87009879
1H	430	17	444	87010757	87010334
1H	451	2	444	87011233	87010790
1H	430	17	444	87011663	87011241
1H	429	17	444	87012118	87011696
1H	449	2	444	87012592	87012151
1H	433	17	444	87013028	87012600
1H	432	17	444	87013486	87013061
1H	449	2	444	87013959	87013519
1H	436	17	444	87014398	87013967
1H	433	18	444	87014859	87014431
1H	451	2	444	87015327	87014883
1H	430	17	444	87015759	87015335
1H	429	17	444	87016214	87015792
1H	458	2	444	87016700	87016247
1H	239	207	444	87016939	87016705
1H	35	207	241	87016987	87016953
1H	238	206	441	87848280	87848515
1H	246	206	441	87849022	87849266
1H	40	206	245	87955909	87955870
1H	261	40	298	87956327	87956076
1H	243	208	444	87956627	87956386
1H	300	1	298	87957089	87956796
1H	240	208	444	87957329	87957090
1H	129	172	298	87957626	87957498
1H	30	206	235	87957651	87957622
1H	40	206	245	88624517	88624478
1H	299	1	298	88624973	88624684
1H	423	25	444	88625395	88624974
1H	444	1	444	88625836	88625399
1H	445	1	444	88626281	88625837
1H	444	1	444	88626710	88626270
1H	444	1	444	88627151	88626711
1H	444	1	444	88627592	88627152
1H	243	208	444	88627835	88627593
1H	29	207	235	89467781	89467809
1H	416	38	440	89467951	89468358
1H	450	2	440	89468388	89468824
1H	450	2	440	89468854	89469290
1H	450	2	440	89469320	89469756
1H	449	2	440	89469786	89470219
1H	450	2	440	89470249	89470685
1H	439	2	430	89470715	89471140
1H	420	2	408	89471181	89471587
1H	124	2	124	89471641	89471756
1H	191	228	417	90595103	90595292
1H	209	228	435	90596054	90596247
1H	243	206	443	90596744	90596986
1H	240	206	443	91629307	91629070
1H	320	1	298	91629793	91629474
1H	244	206	444	91630053	91629811
1H	309	1	298	91630528	91630220
1H	244	206	444	91630763	91630520
1H	298	2	298	91631219	91630929
1H	243	206	444	91631461	91631221
1H	39	206	244	91631807	91631769
1H	221	228	444	93139879	93139663
1H	184	237	419	93140347	93140165
1H	199	228	423	93140832	93140635
1H	239	206	444	94203885	94203652
1H	94	206	298	94204145	94204052
1H	239	206	444	94204747	94204512
1H	239	206	444	94205610	94205376
1H	426	17	441	94225484	94225902
1H	432	17	444	94225929	94226354
1H	458	2	444	94226353	94226806
1H	429	17	444	94226839	94227255
1H	423	17	435	94227285	94227701
1H	429	17	444	94227731	94228153
1H	435	17	444	94228186	94228614
1H	458	2	444	94228613	94229066
1H	232	17	245	94229099	94229325
1H	126	206	329	95539306	95539429
1H	161	284	444	95539545	95539701
1H	239	206	444	95540447	95540684
1H	241	206	444	95554227	95554466
1H	91	206	295	95555976	95556066
1H	239	206	444	95556235	95556470
1H	242	206	444	95557228	95557468
1H	236	206	438	95558197	95558432
1H	91	206	295	96966347	96966437
1H	239	206	441	96966607	96966845
1H	40	206	245	100709474	100709435
1H	296	4	298	100709928	100709641
1H	237	208	444	100710168	100709932
1H	301	7	295	100710640	100710340
1H	237	208	444	100710883	100710647
1H	310	1	298	100711361	100711052
1H	237	208	444	100711598	100711362
1H	316	1	298	100712082	100711767
1H	240	208	444	100712322	100712083
1H	296	4	298	100712778	100712490
1H	243	208	444	100713024	100712782
1H	307	1	298	100713499	100713193
1H	237	208	444	100713733	100713500
1H	299	1	298	100714197	100713904
1H	238	206	443	100714433	100714199
1H	299	4	298	100714895	100714600
1H	225	208	432	100715108	100714884
1H	307	1	298	100715582	100715276
1H	237	208	444	100715819	100715583
1H	304	1	298	100716288	100715990
1H	238	208	442	100716528	100716291
1H	308	1	298	100717003	100716697
1H	238	206	443	100717239	100717005
1H	299	4	298	100717701	100717406
1H	225	208	432	100717914	100717690
1H	307	1	298	100718389	100718083
1H	238	208	444	100718615	100718378
1H	304	1	298	100719085	100718786
1H	240	208	444	100719325	100719086
1H	311	1	298	100719803	100719494
1H	238	206	443	100720039	100719805
1H	299	4	298	100720501	100720206
1H	225	208	432	100720714	100720490
1H	299	1	298	100721170	100720883
1H	238	208	444	100721393	100721159
1H	73	172	244	100721548	100721476
1H	32	207	238	101815999	101816030
1H	32	207	238	101816095	101816126
1H	432	17	441	101816467	101816895
1H	437	16	444	101816954	101817388
1H	434	16	444	101817457	101817887
1H	241	206	444	101919404	101919167
1H	136	22	156	104657383	104657250
1H	452	2	440	104657961	104657514
1H	429	17	444	104658382	104657960
1H	449	2	444	104658857	104658415
1H	447	2	444	104659298	104658856
1H	435	2	414	104659718	104659285
1H	429	17	444	104660139	104659717
1H	431	17	444	104660596	104660172
1H	433	17	444	104661055	104660629
1H	450	2	444	104661531	104661088
1H	447	2	444	104661972	104661530
1H	462	2	444	104662428	104661971
1H	429	17	444	104662849	104662427
1H	431	17	444	104663306	104662882
1H	433	17	444	104663765	104663339
1H	449	2	444	104664240	104663798
1H	447	2	444	104664681	104664239
1H	462	2	444	104665137	104664680
1H	458	2	444	104665589	104665136
1H	455	5	444	104666038	104665588
1H	429	17	444	104666462	104666040
1H	432	17	444	104666920	104666495
1H	430	17	444	104667376	104666953
1H	449	2	444	104667851	104667409
1H	447	2	444	104668292	104667850
1H	462	2	444	104668748	104668291
1H	429	17	444	104669169	104668747
1H	432	17	444	104669627	104669202
1H	433	17	444	104670086	104669660
1H	449	2	444	104670561	104670119
1H	450	2	444	104671005	104670560
1H	462	2	444	104671461	104671004
1H	429	17	444	104671882	104671460
1H	431	17	444	104672339	104671915
1H	432	17	443	104672798	104672373
1H	449	2	444	104673273	104672831
1H	447	2	444	104673714	104673272
1H	436	17	444	104674142	104673713
1H	435	17	444	104674603	104674175
1H	431	17	444	104675060	104674636
1H	434	17	444	104675520	104675093
1H	446	2	444	104675982	104675553
1H	436	17	444	104676410	104675981
1H	432	17	444	104676868	104676443
1H	431	17	444	104677325	104676901
1H	429	17	444	104677780	104677358
1H	458	2	444	104678256	104677804
1H	239	207	444	104678498	104678264
1H	35	207	241	104678546	104678512
1H	40	206	245	104694106	104694067
1H	300	1	299	104694538	104694255
1H	237	208	444	104694775	104694539
1H	302	1	298	104695243	104694944
1H	237	208	444	104695476	104695244
1H	32	207	238	104804053	104804084
1H	66	207	272	104804101	104804166
1H	423	21	441	104804176	104804592
1H	444	2	441	104804591	104805033
1H	456	2	441	104805044	104805498
1H	427	17	441	104805543	104805966
1H	436	1	435	104805967	104806398
1H	427	17	441	104806443	104806866
1H	418	25	441	104806873	104807288
1H	427	17	441	104807333	104807756
1H	442	1	441	104807757	104808197
1H	427	17	441	104808242	104808665
1H	428	16	441	104808703	104809122
1H	141	16	156	104809213	104809343
1H	35	206	240	105399173	105399139
1H	453	1	444	105400086	105399634
1H	452	1	444	105400528	105400084
1H	444	1	444	105400969	105400526
1H	441	4	444	105401401	105400961
1H	448	1	444	105401837	105401396
1H	273	172	444	105402110	105401838
1H	125	172	295	105455816	105455940
1H	237	208	444	105456112	105456345
1H	296	1	295	105456346	105456634
1H	237	208	444	105456806	105457041
1H	244	1	244	105457042	105457284
1H	240	208	444	105457488	105457724
1H	304	1	295	105457728	105458031
1H	242	206	444	105458200	105458440
1H	305	1	295	105458441	105458745
1H	40	206	245	105458915	105458954
1H	237	206	441	108229212	108228979
1H	314	1	298	108229691	108229378
1H	227	206	432	108229903	108229677
1H	239	206	444	108230618	108230384
1H	39	206	244	108230737	108230699
1H	29	207	235	108366003	108366031
1H	430	16	440	108366125	108366514
1H	423	38	444	108366564	108366981
1H	388	55	440	108367019	108367371
1H	143	17	156	108367494	108367635
1H	40	206	245	109275885	109275846
1H	308	1	298	109276359	109276052
1H	451	1	444	109276805	109276360
1H	443	1	443	109277249	109276807
1H	444	1	444	109277690	109277247
1H	444	1	444	109278143	109277715
1H	447	1	444	109278590	109278144
1H	444	1	444	109279021	109278579
1H	237	208	444	109279255	109279019
1H	177	265	441	109947706	109947882
1H	447	1	444	109947883	109948322
1H	448	1	444	109948323	109948766
1H	447	1	444	109948767	109949206
1H	441	1	441	109949207	109949622
1H	280	25	300	109949629	109949907
1H	109	188	295	109949873	109949981
1H	40	206	245	109950151	109950190
1H	164	1	156	110281942	110281779
1H	447	2	433	110282460	110282018
1H	432	17	444	110282884	110282459
1H	458	2	444	110283370	110282917
1H	423	25	444	110283784	110283369
1H	433	17	444	110284225	110283797
1H	432	17	444	110284683	110284258
1H	429	17	444	110285138	110284716
1H	458	2	444	110285624	110285171
1H	454	2	444	110286072	110285623
1H	457	2	444	110286521	110286071
1H	415	36	444	110286941	110286529
1H	429	17	444	110287377	110286955
1H	432	17	444	110287835	110287410
1H	432	17	444	110288288	110287863
1H	430	17	444	110288744	110288321
1H	454	2	444	110289226	110288777
1H	425	22	444	110289646	110289225
1H	239	207	444	110289945	110289711
1H	35	207	241	110289993	110289959
1H	444	1	441	110416175	110416594
1H	444	1	444	110416586	110417023
1H	445	1	444	110417024	110417459
1H	284	16	295	110417495	110417778
1H	40	206	245	110417948	110417987
1H	441	17	444	110849736	110849300
1H	459	2	444	110850235	110849778
1H	433	17	444	110850672	110850243
1H	459	2	444	110851171	110850714
1H	430	17	444	110851605	110851179
1H	433	17	444	110852076	110851647
1H	436	17	444	110852541	110852109
1H	456	2	444	110853028	110852574
1H	430	17	444	110853462	110853036
1H	402	44	444	110853897	110853504
1H	454	2	438	110854354	110853902
1H	430	17	444	110854788	110854362
1H	439	19	444	110855267	110854830
1H	210	2	199	110855481	110855272
1H	433	17	444	110855918	110855489
1H	459	2	444	110856408	110855951
1H	456	2	444	110856861	110856407
1H	430	17	444	110857292	110856869
1H	459	2	444	110857787	110857331
1H	433	17	444	110858224	110857795
1H	402	44	444	110858659	110858266
1H	454	2	438	110859116	110858664
1H	429	17	444	110859549	110859124
1H	456	2	444	110860041	110859588
1H	433	17	444	110860478	110860049
1H	456	2	444	110860974	110860520
1H	415	34	444	110861387	110860979
1H	433	17	444	110861869	110861440
1H	402	44	444	110862304	110861911
1H	454	2	438	110862761	110862309
1H	455	2	444	110863222	110862769
1H	456	2	444	110863681	110863227
1H	429	17	444	110864105	110863680
1H	433	17	444	110864576	110864147
1H	457	1	444	110865081	110864627
1H	433	17	444	110865511	110865082
1H	445	1	444	110865988	110865553
1H	430	17	444	110866412	110865986
1H	239	207	444	110866691	110866454
1H	122	206	324	110910555	110910675
1H	91	206	295	110910745	110910835
1H	236	206	441	110911005	110911238
1H	236	206	441	110911994	110912226
1H	91	206	295	110912708	110912798
1H	243	199	438	110912960	110913202
1H	240	208	444	111073582	111073821
1H	296	1	295	111073822	111074114
1H	240	208	441	111074287	111074526
1H	308	1	295	111074530	111074836
1H	241	208	444	111075008	111075248
1H	295	1	294	111075249	111075534
1H	240	206	441	111124223	111123985
1H	239	206	444	111125141	111124905
1H	94	206	298	111125401	111125308
1H	239	206	444	111126122	111125887
1H	237	206	441	111192154	111191918
1H	94	206	298	111192414	111192321
1H	239	206	444	111193136	111192899
1H	95	206	298	111193397	111193303
1H	239	206	444	111194106	111193871
1H	450	1	440	112368824	112369261
1H	142	2	142	112369291	112369424
1H	441	25	444	112554538	112554104
1H	432	22	438	112554991	112554567
1H	227	206	432	112555226	112555012
1H	94	206	298	112555485	112555392
1H	263	180	441	112969195	112969456
1H	447	2	441	112969449	112969889
1H	427	17	441	112969907	112970330
1H	443	2	441	112970323	112970753
1H	420	17	431	112970771	112971187
1H	442	2	441	112971175	112971609
1H	428	17	441	112971627	112972050
1H	447	2	441	112972043	112972483
1H	427	17	441	112972501	112972924
1H	447	2	441	112972917	112973357
1H	428	17	441	112973375	112973798
1H	437	17	444	112973816	112974247
1H	136	16	148	112974275	112974406
1H	242	206	444	113258258	113258025
1H	239	206	444	113259133	113258896
1H	239	206	444	113260109	113259874
1H	94	206	298	113260628	113260536
1H	239	206	444	113261363	113261126
1H	240	206	444	113262345	113262109
1H	91	209	298	113262604	113262514
1H	239	206	444	113263605	113263371
1H	95	206	298	113263866	113263772
1H	239	206	444	113273176	113272939
1H	95	206	298	113279202	113279109
1H	239	206	444	113279919	113279682
1H	94	206	298	113280179	113280086
1H	110	192	300	113303798	113303906
1H	238	213	444	114305190	114304953
1H	66	207	272	114427342	114427407
1H	423	21	441	114427417	114427836
1H	427	17	441	114427881	114428304
1H	442	1	441	114428305	114428745
1H	427	17	441	114428784	114429207
1H	421	17	435	114429246	114429658
1H	40	206	245	115524982	115524943
1H	270	36	298	115525418	115525149
1H	445	1	441	115525864	115525423
1H	444	1	444	115526304	115525865
1H	444	1	444	115526747	115526305
1H	463	1	444	115527209	115526748
1H	448	1	444	115527645	115527201
1H	444	1	444	115528088	115527646
1H	444	1	444	115528531	115528089
1H	463	1	444	115528993	115528532
1H	274	172	444	115529258	115528985
1H	50	208	257	115529428	115529379
1H	239	206	444	115710547	115710784
1H	241	206	444	115711248	115711488
1H	269	28	295	115711504	115711771
1H	245	206	444	115711939	115712181
1H	293	1	292	115712183	115712469
1H	241	206	444	115712629	115712869
1H	269	31	295	115712885	115713153
1H	239	206	444	115713323	115713560
1H	301	1	295	115713561	115713860
1H	236	206	441	115714030	115714264
1H	241	206	444	115714718	115714958
1H	269	28	295	115714974	115715241
1H	245	206	444	115715409	115715651
1H	293	1	292	115715653	115715939
1H	241	206	444	115716099	115716339
1H	272	31	295	115716355	115716626
1H	239	206	444	115716796	115717033
1H	301	1	295	115717034	115717333
1H	236	206	441	115717503	115717737
1H	241	206	444	115718194	115718434
1H	269	28	295	115718450	115718717
1H	236	206	435	115718885	115719118
1H	292	2	292	115719114	115719399
1H	241	206	444	115719559	115719799
1H	239	206	444	115720253	115720490
1H	301	1	295	115720491	115720790
1H	239	206	441	115720960	115721197
1H	296	1	295	115721189	115721480
1H	49	206	254	115721650	115721698
1H	40	206	245	117898791	117898752
1H	307	1	298	117899264	117898958
1H	444	1	444	117899684	117899256
1H	448	1	444	117900132	117899685
1H	445	1	444	117900559	117900124
1H	434	14	444	117900993	117900560
1H	50	208	257	117901123	117901074
1H	299	1	298	118337520	118337225
1H	446	1	444	118337962	118337521
1H	448	1	444	118338410	118337963
1H	445	1	444	118339286	118338842
1H	448	1	444	118339734	118339287
1H	197	251	444	118339921	118339726
1H	48	210	257	118340094	118340047
1H	36	206	241	118363383	118363418
1H	239	206	444	118363701	118363938
1H	236	206	435	118364407	118364639
1H	239	206	444	118365095	118365329
1H	296	1	295	118365330	118365622
1H	234	206	438	118365791	118366023
1H	275	169	443	118793227	118793500
1H	444	1	444	118793491	118793934
1H	406	46	444	118793951	118794356
1H	406	46	444	118794373	118794778
1H	450	1	444	118794779	118795228
1H	439	1	435	118795220	118795652
1H	454	1	444	118795641	118796087
1H	267	36	295	118796107	118796370
1H	40	206	245	118796540	118796579
1H	278	25	298	118842067	118841791
1H	248	208	444	118842330	118842083
1H	284	25	298	118842781	118842499
1H	237	208	444	118843033	118842797
1H	280	25	298	118843478	118843202
1H	248	208	444	118843741	118843494
1H	284	25	298	118844192	118843910
1H	237	208	444	118844444	118844208
1H	301	1	298	118844911	118844613
1H	237	208	444	118845148	118844912
1H	278	25	298	118845592	118845317
1H	246	208	444	118845853	118845608
1H	304	1	298	118846323	118846022
1H	234	211	444	118846557	118846324
1H	278	25	298	118847004	118846729
1H	243	208	444	118847262	118847020
1H	299	1	298	118847721	118847431
1H	243	208	444	118847964	118847722
1H	304	1	298	118848434	118848133
1H	234	211	444	118848668	118848435
1H	278	25	298	118849115	118848840
1H	243	208	444	118849373	118849131
1H	313	1	298	118849854	118849542
1H	237	208	444	118850088	118849852
1H	237	208	444	118850790	118850557
1H	92	206	295	119161051	119161142
1H	404	22	419	119161620	119162015
1H	427	16	433	119162075	119162494
1H	237	206	441	119842367	119842596
1H	228	206	432	119843086	119843309
1H	40	206	245	121801446	121801407
1H	294	1	293	121801910	121801617
1H	444	1	444	121802342	121801911
1H	444	1	444	121802775	121802343
1H	444	1	444	121803215	121802776
1H	238	208	444	121803447	121803213
1H	125	172	295	122239818	122239941
1H	238	206	442	122240111	122240348
1H	296	1	289	122240351	122240643
1H	237	208	444	122240821	122241057
1H	296	1	295	122241058	122241353
1H	237	208	444	122241524	122241760
1H	296	1	295	122241752	122242032
1H	237	208	444	122242204	122242440
1H	245	1	245	122242441	122242676
1H	237	208	444	122242880	122243113
1H	277	17	289	122243159	122243435
1H	237	208	444	122243613	122243849
1H	272	25	295	122243865	122244132
1H	426	21	444	123097671	123097252
1H	66	207	272	123097746	123097681
1H	35	207	241	123097794	123097760
1H	287	19	298	123190113	123189827
1H	237	208	444	123190394	123190167
1H	302	1	298	123190855	123190563
1H	240	208	444	123191095	123190856
1H	275	25	298	123191534	123191264
1H	234	208	438	123191777	123191544
1H	321	1	298	123192263	123191946
1H	237	208	444	123192500	123192264
1H	299	1	298	123192964	123192669
1H	237	208	444	123193198	123192965
1H	93	172	263	123193464	123193372
1H	36	207	241	123193488	123193453
1H	320	1	298	123268754	123268435
1H	338	109	442	123269082	123268748
1H	32	207	238	124320717	124320748
1H	236	207	441	124320765	124320996
1H	124	2	124	124321007	124321128
1H	47	208	254	125039829	125039875
1H	276	169	444	125039996	125040268
1H	444	1	444	125040269	125040712
1H	305	1	295	125040713	125041017
1H	40	206	245	125041187	125041226
1H	451	1	444	125453021	125453471
1H	299	1	295	125453472	125453761
1H	40	206	245	125453932	125453971
1H	40	206	245	127039008	127038969
1H	112	188	298	127039286	127039175
1H	301	1	300	127039552	127039252
1H	444	1	444	127039997	127039565
1H	447	1	444	127040441	127039995
1H	444	1	444	127040881	127040442
1H	445	1	444	127041325	127040882
1H	444	1	444	127042211	127041772
1H	445	1	444	127042655	127042212
1H	444	1	444	127043091	127042656
1H	237	208	444	127043325	127043089
1H	37	206	241	127191792	127191828
1H	125	172	295	127191817	127191941
1H	308	1	295	127192350	127192657
1H	237	208	444	127192829	127193065
1H	32	207	238	127257008	127257039
1H	236	207	441	127257056	127257287
1H	452	2	444	127257298	127257739
1H	432	17	444	127257822	127258246
1H	435	17	444	127258279	127258707
1H	452	2	440	127258706	127259153
1H	40	206	245	127749734	127749695
1H	283	19	297	127750184	127749903
1H	445	1	444	127750702	127750261
1H	443	2	444	127751127	127750703
1H	445	3	444	127751567	127751126
1H	446	2	444	127752013	127751570
1H	444	2	444	127752440	127752000
1H	447	1	444	127752879	127752439
1H	443	2	444	127753314	127752880
1H	444	2	444	127753741	127753301
1H	447	1	444	127754180	127753740
1H	446	2	444	127754624	127754181
1H	444	1	444	127755051	127754611
1H	444	1	444	127755488	127755052
1H	444	1	444	127755925	127755489
1H	444	1	444	127756365	127755926
1H	444	1	444	127756805	127756366
1H	395	1	394	127757214	127756820
1H	447	1	444	127757661	127757215
1H	447	1	444	127758105	127757662
1H	447	1	444	127758560	127758115
1H	400	46	444	127758956	127758558
1H	454	1	443	127759438	127758986
1H	449	1	438	127759872	127759424
1H	441	1	438	127760298	127759858
1H	447	1	444	127760745	127760299
1H	447	1	444	127761189	127760746
1H	447	1	444	127761644	127761199
1H	400	46	444	127762040	127761642
1H	454	1	443	127762522	127762070
1H	446	1	438	127762953	127762508
1H	441	1	438	127763376	127762939
1H	447	1	444	127763820	127763374
1H	447	1	444	127764261	127763821
1H	443	2	444	127764700	127764262
1H	444	1	444	127765135	127764696
1H	455	1	444	127765589	127765136
1H	444	1	441	127766015	127765572
1H	447	1	444	127766461	127766016
1H	455	1	444	127766913	127766459
1H	441	1	438	127767335	127766899
1H	453	1	444	127767786	127767336
1H	450	1	444	127768657	127768208
1H	450	1	444	127769545	127769096
1H	444	1	444	127769988	127769546
1H	444	1	444	127770432	127769989
1H	450	1	444	127770878	127770433
1H	444	1	444	127771315	127770879
1H	444	1	444	127771758	127771316
1H	450	1	444	127772205	127771756
1H	112	185	295	131022015	131022126
1H	111	185	294	131022685	131022795
1H	104	192	292	131023358	131023459
1H	105	192	295	131024023	131024127
1H	119	185	302	131024681	131024798
1H	113	185	295	131025332	131025444
1H	36	206	241	131090767	131090802
1H	125	172	295	131090792	131090914
1H	246	199	444	131091077	131091319
1H	239	1	239	131091332	131091564
1H	238	206	441	131091772	131092009
1H	316	1	295	131092001	131092316
1H	40	206	245	131092486	131092525
1H	356	90	444	131452856	131453208
1H	40	206	245	131453666	131453705
1H	40	206	245	131477686	131477647
1H	445	1	444	131478590	131478146
1H	458	2	444	131479038	131478582
1H	227	208	433	131479358	131479135
1H	246	206	441	131526610	131526854
1H	91	206	295	131527312	131527402
1H	238	206	441	131527572	131527807
1H	93	206	295	131528308	131528400
1H	230	206	435	131528570	131528795
1H	47	208	254	131976122	131976168
1H	432	16	444	131976263	131976694
1H	447	1	443	131976695	131977135
1H	449	1	444	131977138	131977583
1H	444	1	444	131977584	131978024
1H	448	1	444	131978016	131978445
1H	295	1	295	131978446	131978740
1H	40	206	245	131978910	131978949
1H	32	207	238	132054435	132054466
1H	32	207	238	132054531	132054562
1H	427	26	441	132054572	132054997
1H	426	17	441	132055039	132055458
1H	426	17	441	132055503	132055925
1H	428	17	441	132055970	132056394
1H	450	2	441	132056405	132056850
1H	426	17	441	132056892	132057311
1H	431	17	441	132057356	132057783
1H	430	17	441	132057828	132058254
1H	449	2	443	132058274	132058717
1H	40	206	245	134627530	134627491
1H	302	1	298	134627997	134627697
1H	441	1	441	134628417	134627980
1H	444	1	444	134628849	134628415
1H	438	1	438	134629265	134628835
1H	420	25	444	134629673	134629263
1H	444	1	444	134630134	134629703
1H	444	1	444	134630564	134630132
1H	444	1	444	134631008	134630565
1H	237	208	444	134631242	134631006
1H	47	208	254	137157593	137157639
1H	276	169	444	137157769	137158044
1H	444	1	444	137158045	137158482
1H	454	1	444	137158483	137158933
1H	300	1	295	137158934	137159223
1H	40	206	245	137159393	137159432
1H	35	206	240	138151135	138151101
1H	305	1	298	138151603	138151302
1H	446	1	443	138152041	138151596
1H	448	1	444	138152489	138152042
1H	425	25	444	138152889	138152478
1H	432	16	444	138153335	138152908
1H	431	14	444	138153793	138153363
1H	50	208	257	138153914	138153865
1H	248	194	441	138420476	138420723
1H	453	1	444	138420727	138421178
1H	247	1	244	138421170	138421416
1H	53	243	295	138421510	138421562
1H	40	206	245	138421732	138421771
1H	32	207	238	138512496	138512527
1H	236	207	441	138512544	138512775
1H	449	2	441	138512786	138513232
1H	452	2	441	138513243	138513691
1H	458	2	444	138513702	138514155
1H	432	17	444	138514188	138514612
1H	427	17	441	138514633	138515055
1H	457	2	444	138515066	138515516
1H	429	17	444	138515549	138515972
1H	430	17	441	138516005	138516430
1H	457	2	444	138516441	138516891
1H	432	17	444	138516924	138517350
1H	418	17	430	138517383	138517794
1H	440	2	441	139236790	139237226
1H	444	1	444	139237227	139237663
1H	450	1	444	139237664	139238113
1H	441	1	441	139238114	139238548
1H	441	1	441	139238549	139238979
1H	444	1	444	139238971	139239410
1H	420	25	444	139239426	139239835
1H	444	1	444	139239836	139240273
1H	281	16	295	139240324	139240600
1H	40	206	245	139240770	139240809
1H	138	159	295	139333403	139333540
1H	237	208	444	139333712	139333948
1H	299	1	295	139333949	139334247
1H	235	208	442	139334419	139334652
1H	299	1	295	139334655	139334953
1H	239	206	444	139335123	139335358
1H	296	1	295	139335359	139335645
1H	237	208	444	139335817	139336053
1H	296	1	295	139336054	139336349
1H	234	208	441	139336520	139336753
1H	299	1	295	139336745	139337042
1H	237	208	444	139337214	139337446
1H	296	1	295	139337447	139337733
1H	235	208	442	139337905	139338138
1H	299	1	295	139338141	139338439
1H	237	208	444	139338611	139338844
1H	301	1	299	139338845	139339135
1H	239	206	444	139339301	139339539
1H	305	1	295	139339540	139339844
1H	35	206	240	139340014	139340048
1H	241	206	442	139861180	139860941
1H	32	207	238	140736603	140736634
1H	236	207	441	140736651	140736882
1H	454	2	444	140736893	140737342
1H	427	17	441	140737375	140737797
1H	451	2	444	140737808	140738252
1H	438	16	444	140738277	140738710
1H	461	2	444	140738709	140739163
1H	452	2	444	140739162	140739609
1H	429	17	440	140739642	140740064
1H	91	206	295	140835170	140835260
1H	233	206	435	140835430	140835658
1H	234	208	441	142512359	142512592
1H	443	1	441	142512593	142513025
1H	441	1	441	142513026	142513464
1H	444	1	444	142513465	142513898
1H	301	1	300	142513899	142514195
1H	108	189	295	142514162	142514269
1H	40	206	245	142514439	142514478
1H	431	25	438	142718650	142718226
1H	425	22	435	142719110	142718694
1H	228	206	432	142719390	142719169
1H	126	172	295	143174047	143174171
1H	239	206	441	143174341	143174578
1H	237	206	441	143175030	143175265
1H	240	208	444	143175724	143175963
1H	236	206	440	143176429	143176664
1H	40	206	245	143334012	143333973
1H	299	1	298	143334467	143334178
1H	240	208	444	143334704	143334465
1H	308	1	298	143335180	143334873
1H	302	1	298	143335881	143335583
1H	240	208	444	143336121	143335882
1H	309	1	298	143336597	143336290
1H	237	208	444	143336831	143336598
1H	300	1	298	143337294	143337000
1H	237	208	444	143337528	143337295
1H	129	172	298	143337825	143337697
1H	37	206	241	143337850	143337814
1H	136	22	156	143764667	143764540
1H	438	17	441	143765209	143764776
1H	239	207	444	143765487	143765251
1H	30	207	236	143765535	143765506
1H	299	1	298	144283150	144282852
1H	444	1	444	144283591	144283151
1H	424	22	444	144284006	144283592
1H	82	245	324	144378599	144378679
1H	238	206	440	144378749	144378985
1H	88	206	292	144379501	144379588
1H	241	206	444	144379761	144379999
1H	89	206	292	144380505	144380593
1H	241	206	444	144380766	144381005
1H	227	206	432	144381744	144381970
1H	94	206	298	144398753	144398661
1H	94	206	298	144399012	144398920
1H	40	206	245	145701904	145701865
1H	275	25	298	145702341	145702071
1H	447	1	444	145702803	145702357
1H	447	1	444	145703250	145702804
1H	448	1	444	145703682	145703239
1H	441	1	441	145704159	145703719
1H	443	2	444	145704589	145704160
1H	444	1	444	145705037	145704597
1H	238	208	444	145705275	145705038
1H	229	19	245	146042078	146041860
1H	450	1	440	146042667	146042233
1H	420	44	444	146043097	146042686
1H	434	16	444	146043536	146043143
1H	410	44	440	146044014	146043613
1H	451	1	440	146044495	146044079
1H	410	44	440	146044924	146044524
1H	459	1	440	146045414	146044989
1H	427	19	440	146045835	146045443
1H	29	207	235	146045954	146045926
1H	235	208	441	146078649	146078883
1H	447	1	444	146078884	146079320
1H	426	1	426	146079321	146079727
1H	448	1	441	146079722	146080166
1H	444	1	444	146080158	146080593
1H	442	3	444	146080596	146081025
1H	444	1	444	146081026	146081462
1H	446	3	444	146081465	146081905
1H	444	1	444	146081897	146082337
1H	444	1	444	146082338	146082781
1H	294	3	295	146082784	146083074
1H	300	2	297	146123413	146123115
1H	444	1	444	146123840	146123400
1H	415	30	444	146124254	146123841
1H	281	19	298	146372154	146371883
1H	444	1	444	146372636	146372196
1H	444	1	444	146373077	146372637
1H	423	25	444	146373495	146373075
1H	429	16	444	146373925	146373508
1H	423	1	420	146374352	146373930
1H	240	206	441	146879643	146879882
1H	310	1	295	146879886	146880195
1H	240	206	444	146880364	146880603
1H	240	206	444	146881078	146881313
1H	314	1	295	146881314	146881627
1H	236	206	441	146881797	146882029
1H	308	1	295	146882021	146882328
1H	227	206	432	146882498	146882724
1H	239	204	441	146883167	146883397
1H	429	17	440	146910900	146910478
1H	446	2	444	146911370	146910933
1H	239	207	444	146911612	146911378
1H	35	207	241	146911660	146911626
1H	128	1	124	147676561	147676686
1H	39	206	244	147782624	147782586
1H	232	208	435	148238396	148238627
1H	420	25	444	148238631	148239042
1H	444	1	444	148239043	148239483
1H	304	1	300	148239484	148239787
1H	40	206	245	148240031	148240070
1H	438	19	440	148768167	148768598
1H	413	41	440	148768660	148769061
1H	144	16	155	148769201	148769343
1H	431	15	444	150105477	150105906
1H	453	1	444	150105907	150106359
1H	423	25	444	150106375	150106795
1H	444	1	444	150106796	150107239
1H	444	1	444	150107240	150107676
1H	109	188	295	150107944	150108052
1H	40	206	245	150108192	150108231
1H	237	206	441	150253812	150253589
1H	190	256	444	150254757	150254572
1H	40	206	245	152101081	152101042
1H	305	1	298	152101546	152101248
1H	237	208	444	152101783	152101547
1H	305	1	298	152102257	152101953
1H	237	208	444	152102494	152102258
1H	268	36	298	152102920	152102663
1H	239	206	444	152103250	152103012
1H	236	206	441	152465972	152466205
1H	91	206	295	152467681	152467771
1H	237	206	441	152467940	152468176
1H	109	191	298	152709187	152709079
1H	94	206	298	152947097	152947004
1H	91	209	298	152948082	152947992
1H	243	206	444	152949757	152949516
1H	131	16	142	152963820	152963695
1H	437	17	444	152964288	152963857
1H	447	2	441	152964746	152964306
1H	450	2	444	152965182	152964736
1H	431	17	444	152965599	152965172
1H	447	2	441	152966057	152965617
1H	430	17	444	152966473	152966047
1H	447	2	441	152966931	152966491
1H	431	17	444	152967347	152966921
1H	428	17	441	152967786	152967365
1H	450	2	444	152968240	152967795
1H	445	2	444	152968670	152968230
1H	430	17	444	152969086	152968660
1H	447	2	441	152969544	152969104
1H	266	180	444	152969798	152969534
1H	128	1	124	153063027	153062902
1H	429	17	440	153063477	153063056
1H	453	1	444	153063958	153063510
1H	226	17	241	153064300	153064077
1H	239	207	444	153064567	153064333
1H	35	207	241	153064615	153064581
1H	40	206	245	154472230	154472191
1H	287	19	298	154472683	154472397
1H	242	206	444	154472968	154472728
1H	267	33	298	154473401	154473135
1H	236	206	441	154473636	154473402
1H	141	159	298	154473942	154473803
1H	239	206	444	156516424	156516190
1H	239	206	444	156517398	156517161
1H	456	1	444	156831973	156831518
1H	444	1	444	156832405	156831965
1H	454	1	441	156832841	156832391
1H	273	172	444	156833114	156832842
1H	50	208	257	156833284	156833235
1H	40	206	245	157924199	157924160
1H	298	1	298	157924663	157924366
1H	447	1	444	157925110	157924664
1H	448	1	444	157925558	157925111
1H	448	1	444	157926006	157925559
1H	451	1	444	157926457	157926007
1H	436	14	444	157926887	157926458
1H	50	208	257	157927026	157926977
1H	239	206	441	158282616	158282854
1H	91	206	295	158283349	158283439
1H	238	206	443	158283489	158283719
1H	247	1	245	158694796	158694557
1H	454	2	444	158695256	158694806
1H	429	17	444	158695669	158695246
1H	462	2	444	158696138	158695678
1H	430	17	444	158696566	158696140
1H	412	31	441	158696989	158696584
1H	453	2	444	158697485	158697034
1H	430	17	444	158697898	158697472
1H	426	21	444	158698359	158697940
1H	66	207	272	158698433	158698369
1H	35	207	241	158698481	158698447
1H	358	17	373	158699885	158699531
1H	447	2	444	158700366	158699921
1H	412	31	441	158700770	158700365
1H	453	2	444	158701266	158700815
1H	430	17	444	158701679	158701253
1H	426	21	444	158702140	158701721
1H	66	207	272	158702214	158702150
1H	387	2	373	158703704	158703319
1H	430	17	444	158704132	158703706
1H	412	31	441	158704554	158704149
1H	453	2	444	158705053	158704602
1H	453	2	444	158705491	158705040
1H	426	21	444	158705921	158705499
1H	66	207	272	158705995	158705931
1H	35	207	241	158706043	158706009
1H	387	2	373	158707478	158707093
1H	430	17	444	158707906	158707480
1H	412	31	441	158708328	158707923
1H	453	2	444	158708827	158708376
1H	430	19	444	158709240	158708814
1H	426	21	444	158709722	158709300
1H	66	207	272	158709796	158709732
1H	35	207	241	158709844	158709810
1H	29	207	235	160272459	160272487
1H	409	34	440	160272557	160272931
1H	416	38	440	160272969	160273376
1H	432	16	440	160273435	160273833
1H	450	2	440	160273863	160274299
1H	175	2	156	160274329	160274503
1H	125	172	295	160298822	160298945
1H	237	206	441	160299115	160299351
1H	309	1	295	160299355	160299661
1H	237	206	441	160299830	160300066
1H	305	1	295	160300070	160300370
1H	238	206	441	160300540	160300776
1H	428	17	444	161652072	161652498
1H	445	1	444	161652499	161652940
1H	35	188	222	161652762	161652796
1H	444	1	444	161652941	161653379
1H	109	188	295	161653649	161653757
[truncated: 47,215 more rows]

## Sheet: HvuSat03-118
HvuSat03-118
satDNA lenght 118 nt
Genome assembly analysis (MorexV3_pseudomolecules_assembly)								Validation of satDNA sequences by in situ Hybridisation
				CHROMOSOME POSITION
Chromosome	alignment length	alignment start	alignment end	start	end			FISH Signal
1H	118	1	118	104	221		Chromosome 1H	ST/-/ST
1H	124	1	118	222	344		Chromosome 2H	ST/-/-
1H	118	1	118	2896	3012		Chromosome 3H	ST/-/ST
1H	118	1	118	4654	4771		Chromosome 4H	ST/-/ST
1H	118	1	118	4889	5006		Chromosome 5H	O/-/-
1H	116	3	118	7711	7826		Chromosome 6H	O/-/ST
1H	118	1	118	7944	8061		Chromosome 7H	ST/-/-
1H	118	1	118	8405	8522
1H	116	3	118	10242	10356
1H	118	1	118	10474	10591
1H	119	1	118	10710	10828
1H	111	1	111	11064	11174
1H	118	1	118	11182	11298
1H	118	1	118	12358	12475
1H	118	1	118	12941	13058
1H	110	1	110	13178	13287
1H	118	1	118	14155	14272
1H	111	1	111	14391	14501
1H	118	1	118	16107	16223
1H	118	1	118	16695	16812
1H	118	1	118	19518	19634
1H	118	1	118	19988	20105
1H	118	1	118	20106	20223
1H	112	7	118	20939	21050
1H	118	1	118	21639	21756
1H	113	1	112	21757	21869
1H	116	3	118	22768	22883
1H	106	1	106	23218	23323
1H	118	1	118	24336	24453
1H	87	1	87	24572	24658
1H	118	1	118	24670	24787
1H	116	3	118	24790	24905
1H	119	1	118	25260	25378
1H	118	1	118	25977	26094
1H	116	3	118	843238	843124
1H	111	3	113	843474	843364
1H	118	1	118	843712	843595
1H	116	3	118	843827	843713
1H	116	3	118	843945	843830
1H	116	3	118	844413	844298
1H	116	3	118	845236	845121
1H	110	3	112	845544	845437
1H	110	3	112	848205	848098
1H	110	3	112	851219	851112
1H	116	3	118	855101	854986
1H	116	3	118	856867	856752
1H	109	3	111	858857	858749
1H	116	3	118	859170	859057
1H	116	3	118	859993	859878
1H	113	6	118	860891	860779
1H	116	3	118	862067	861952
1H	109	3	111	864057	863949
1H	116	3	118	864370	864257
1H	116	3	118	865193	865078
1H	113	6	118	866091	865979
1H	116	3	118	867226	867113
1H	116	3	118	867814	867699
1H	116	3	118	867932	867817
1H	117	3	118	868127	868014
1H	116	3	118	868947	868833
1H	116	3	118	869528	869413
1H	117	3	118	869841	869728
1H	116	3	118	871959	871844
1H	116	3	118	872077	871962
1H	116	3	118	872272	872159
1H	116	3	118	872626	872511
1H	116	3	118	872861	872747
1H	116	3	118	873448	873333
1H	116	3	118	873566	873451
1H	116	3	118	873761	873648
1H	116	3	118	874586	874471
1H	116	3	118	874781	874668
1H	116	3	118	875606	875491
1H	116	3	118	875801	875688
1H	116	3	118	876626	876511
1H	116	3	118	876821	876708
1H	116	3	118	878549	878434
1H	116	3	118	879372	879257
1H	117	3	118	879490	879375
1H	118	3	118	879685	879572
1H	116	3	118	880394	880279
1H	116	3	118	881215	881100
1H	116	3	118	881528	881415
1H	116	3	118	882233	882118
1H	116	3	118	883058	882944
1H	116	3	118	883370	883257
1H	116	3	118	883603	883489
1H	118	1	118	884608	884491
1H	113	6	118	884956	884844
1H	116	3	118	886618	886503
1H	118	3	118	887567	887450
1H	116	3	118	888203	888088
1H	116	3	118	889155	889040
1H	84	35	118	889318	889237
1H	90	29	118	890077	889988
1H	116	3	118	891051	890936
1H	116	3	118	891994	891879
1H	116	3	118	892936	892821
1H	116	3	118	893879	893764
1H	116	3	118	894822	894707
1H	116	3	118	895765	895650
1H	116	3	118	896708	896593
1H	116	3	118	897651	897536
1H	116	3	118	898594	898479
1H	114	5	118	898787	898676
1H	116	3	118	899542	899427
1H	116	3	118	900489	900374
1H	117	3	118	902695	902579
1H	116	3	118	903330	903215
1H	84	35	118	903493	903412
1H	116	3	118	905225	905110
1H	84	35	118	905388	905307
1H	116	3	118	906173	906058
1H	115	4	118	907120	907006
1H	116	3	118	908061	907946
1H	116	3	118	909009	908894
1H	84	35	118	909172	909091
1H	69	50	118	910106	910039
1H	116	3	118	910905	910790
1H	116	3	118	911853	911738
1H	69	50	118	912002	911935
1H	116	3	118	912801	912686
1H	116	3	118	913749	913634
1H	84	35	118	913912	913831
1H	116	3	118	914696	914581
1H	116	3	118	915644	915529
1H	116	3	118	916592	916477
1H	84	35	118	916755	916674
1H	116	3	118	917540	917425
1H	116	3	118	918488	918373
1H	116	3	118	920384	920269
1H	84	35	118	920547	920466
1H	116	3	118	922280	922165
1H	116	3	118	924176	924061
1H	84	35	118	924339	924258
1H	116	3	118	926072	925957
1H	84	35	118	926235	926154
1H	116	3	118	927020	926905
1H	116	3	118	927968	927853
1H	84	35	118	928131	928050
1H	92	27	118	928892	928801
1H	116	3	118	929864	929749
1H	116	3	118	930812	930697
1H	117	3	118	931007	930894
1H	116	3	118	931760	931645
1H	117	3	118	931955	931842
1H	117	3	118	932708	932593
1H	116	3	118	934604	934489
1H	118	1	118	935554	935437
1H	84	35	118	935636	935555
1H	116	3	118	936421	936306
1H	116	3	118	937369	937254
1H	84	35	118	937532	937451
1H	116	3	118	938317	938202
1H	116	3	118	939265	939150
1H	116	3	118	940213	940098
1H	84	35	118	940376	940295
1H	116	3	118	941161	941046
1H	116	3	118	942106	941991
1H	117	3	118	942301	942188
1H	112	7	118	943050	942939
1H	116	3	118	944002	943887
1H	84	35	118	944165	944084
1H	116	3	118	944950	944835
1H	117	3	118	946092	945979
1H	117	3	118	947040	946927
1H	116	3	118	1017627	1017513
1H	118	1	118	1018103	1017986
1H	116	3	118	1018218	1018104
1H	116	3	118	1018336	1018221
1H	116	3	118	1018796	1018681
1H	116	3	118	1019619	1019504
1H	110	3	112	1019927	1019820
1H	116	3	118	1021458	1021343
1H	110	3	112	1021766	1021659
1H	116	3	118	1023297	1023182
1H	110	3	112	1023605	1023498
1H	118	1	118	1025136	1025019
1H	110	3	112	1025677	1025570
1H	118	1	118	1027208	1027091
1H	116	3	118	1029555	1029440
1H	114	5	118	1030142	1030029
1H	116	3	118	1032026	1031911
1H	114	5	118	1032613	1032500
1H	116	3	118	1034970	1034855
1H	116	3	118	1035442	1035327
1H	110	9	118	1035631	1035524
1H	116	3	118	1036222	1036107
1H	116	3	118	1036457	1036343
1H	116	3	118	1037044	1036929
1H	116	3	118	1037162	1037047
1H	117	3	118	1037357	1037244
1H	116	3	118	1038298	1038184
1H	116	3	118	1039004	1038889
1H	116	3	118	1039553	1039438
1H	116	3	118	1039788	1039674
1H	116	3	118	1040375	1040260
1H	116	3	118	1040493	1040378
1H	116	3	118	1040688	1040575
1H	116	3	118	1042218	1042103
1H	116	3	118	1044034	1043921
1H	113	6	118	1044738	1044626
1H	116	3	118	1045562	1045447
1H	116	3	118	1046227	1046112
1H	118	1	118	1046813	1046698
1H	118	1	118	1047049	1046932
1H	116	3	118	1047163	1047050
1H	113	6	118	1047868	1047756
1H	118	1	118	1048694	1048577
1H	116	3	118	1048808	1048695
1H	113	6	118	1049513	1049401
1H	118	1	118	1050339	1050222
1H	116	3	118	1050453	1050340
1H	113	6	118	1051158	1051046
1H	118	1	118	1051984	1051867
1H	116	3	118	1052098	1051985
1H	113	6	118	1052803	1052691
1H	118	1	118	1053629	1053512
1H	116	3	118	1053743	1053630
1H	113	6	118	1054448	1054336
1H	118	1	118	1055587	1055471
1H	116	3	118	1055938	1055823
1H	116	3	118	1056758	1056643
1H	118	1	118	1057073	1056957
1H	116	3	118	1057424	1057309
1H	116	3	118	1058244	1058129
1H	118	1	118	1058559	1058443
1H	86	3	88	1058880	1058795
1H	116	3	118	1059114	1059001
1H	118	1	118	1059585	1059468
1H	118	1	118	1061072	1060955
1H	116	3	118	1062208	1062093
1H	113	6	118	1063026	1062914
1H	116	3	118	1063224	1063111
1H	109	10	118	1063925	1063817
1H	117	3	118	1064285	1064169
1H	116	3	118	1064920	1064805
1H	116	3	118	1065212	1065097
1H	116	3	118	1065848	1065733
1H	116	3	118	1066140	1066025
1H	116	3	118	1066775	1066660
1H	116	3	118	1067067	1066952
1H	116	3	118	1067703	1067588
1H	116	3	118	1067995	1067880
1H	116	3	118	1068630	1068515
1H	116	3	118	1068922	1068807
1H	116	3	118	1069559	1069444
1H	116	3	118	1069851	1069736
1H	116	3	118	1070486	1070371
1H	116	3	118	1070778	1070663
1H	116	3	118	1071413	1071298
1H	116	3	118	1071704	1071589
1H	116	3	118	1072340	1072225
1H	116	3	118	1072632	1072517
1H	116	3	118	1073268	1073153
1H	116	3	118	1073560	1073445
1H	116	3	118	1074195	1074080
1H	116	3	118	1074487	1074372
1H	117	3	118	1075436	1075320
1H	117	3	118	1076385	1076269
1H	117	3	118	1077334	1077218
1H	116	3	118	1078164	1078051
1H	118	1	118	1078520	1078403
1H	116	3	118	1078957	1078844
1H	116	3	118	1079311	1079196
1H	88	1	88	1079636	1079549
1H	116	3	118	1079750	1079637
1H	118	1	118	1080106	1079989
1H	88	1	88	1080429	1080342
1H	116	3	118	1080542	1080430
1H	76	43	118	1080856	1080781
1H	116	3	118	1084895	1084782
1H	116	3	118	1085839	1085724
1H	113	6	118	1086657	1086545
1H	116	3	118	1086855	1086742
1H	109	10	118	1087554	1087446
1H	117	3	118	1088862	1088746
1H	116	3	118	1089497	1089382
1H	117	3	118	1089811	1089695
1H	116	3	118	1090446	1090331
1H	117	3	118	1090760	1090644
1H	116	3	118	1091395	1091280
1H	117	3	118	1091709	1091593
1H	116	3	118	1092344	1092229
1H	116	3	118	1092636	1092521
1H	116	3	118	1093271	1093156
1H	116	3	118	1093563	1093448
1H	116	3	118	1094198	1094083
1H	116	3	118	1094490	1094375
1H	117	3	118	1095439	1095323
1H	117	3	118	1096388	1096272
1H	117	3	118	1097337	1097221
1H	117	3	118	1098286	1098170
1H	117	3	118	1099235	1099119
1H	116	3	118	1100184	1100069
1H	117	3	118	1101134	1101018
1H	117	3	118	1102082	1101966
1H	117	3	118	1103033	1102917
1H	117	3	118	1103983	1103867
1H	117	3	118	1104932	1104816
1H	117	3	118	1105881	1105765
1H	117	3	118	1106830	1106714
1H	117	3	118	1107779	1107663
1H	117	3	118	1108724	1108608
1H	117	3	118	1109673	1109557
1H	117	3	118	1110618	1110502
1H	117	3	118	1111567	1111451
1H	117	3	118	1112512	1112396
1H	117	3	118	1113457	1113341
1H	117	3	118	1114406	1114290
1H	117	3	118	1116304	1116188
1H	117	3	118	1117253	1117137
1H	87	1	87	1738613	1738699
1H	116	3	118	1738840	1738955
1H	117	3	118	1739113	1738999
1H	116	3	118	1739231	1739116
1H	118	1	118	1739586	1739469
1H	118	1	118	1739822	1739705
1H	113	1	113	1740282	1740170
1H	118	1	118	1741151	1741034
1H	116	3	118	1741502	1741387
1H	118	1	118	1742326	1742209
1H	116	3	118	1742442	1742327
1H	118	1	118	1796820	1796936
1H	112	3	114	1797055	1797166
1H	117	3	118	1797326	1797212
1H	116	3	118	1798150	1798035
1H	113	1	113	1798494	1798382
1H	117	3	118	1798962	1798848
1H	118	1	118	1799200	1799083
1H	116	3	118	1799551	1799436
1H	118	1	118	1799787	1799671
1H	116	3	118	1799902	1799788
1H	118	1	118	1800375	1800258
1H	116	3	118	1800491	1800376
1H	118	1	118	1800962	1800845
1H	116	3	118	1801078	1800963
1H	118	1	118	1801313	1801197
1H	107	1	106	1831677	1831571
1H	113	1	113	1831795	1831683
1H	118	1	118	1832031	1831914
1H	117	3	118	1832147	1832032
1H	116	3	118	2193281	2193396
1H	60	57	116	2193560	2193619
1H	116	1	116	2403377	2403263
1H	115	1	115	2405428	2405314
1H	116	3	118	2405544	2405429
1H	112	1	112	2406807	2406696
1H	116	1	116	2407043	2406928
1H	99	18	116	2408196	2408098
1H	118	1	118	2408567	2408450
1H	116	1	116	2408803	2408688
1H	116	3	118	2409155	2409040
1H	116	3	118	2409390	2409275
1H	118	1	118	2409862	2409746
1H	117	1	117	2410098	2409982
1H	116	1	116	2410334	2410219
1H	115	2	116	2410567	2410454
1H	116	1	116	2411038	2410925
1H	117	1	117	2412097	2411981
1H	118	1	118	2412448	2412332
1H	109	9	116	2412559	2412451
1H	117	1	117	2412685	2412569
1H	117	2	118	2413391	2413276
1H	117	1	117	2413982	2413866
1H	116	1	116	2414218	2414103
1H	108	9	116	2414798	2414691
1H	117	1	117	2414924	2414808
1H	99	18	116	2415375	2415277
1H	117	1	117	2415981	2415865
1H	116	3	118	2416568	2416453
1H	117	2	118	2416686	2416571
1H	108	9	116	2417150	2417043
1H	117	1	117	2417276	2417160
1H	116	1	116	2417512	2417397
1H	118	1	118	2417629	2417513
1H	117	1	117	2419160	2419044
1H	116	1	116	2419396	2419281
1H	116	3	118	2419748	2419633
1H	116	3	118	2419866	2419751
1H	117	2	118	2420691	2420576
1H	117	1	117	2421282	2421166
1H	116	1	116	2421518	2421403
1H	108	9	116	2422098	2421991
1H	117	1	117	2422224	2422108
1H	99	18	116	2422675	2422577
1H	117	1	117	2423281	2423165
1H	116	3	118	2423868	2423753
1H	117	2	118	2423986	2423871
1H	108	9	116	2424450	2424343
1H	117	1	117	2424576	2424460
1H	116	1	116	2424812	2424697
1H	118	1	118	2424929	2424813
1H	109	9	116	2426334	2426227
1H	117	1	117	2426460	2426344
1H	116	1	116	2426696	2426581
1H	116	3	118	2427048	2426933
1H	116	3	118	2427166	2427051
1H	115	3	117	2427872	2427758
1H	116	1	116	2428110	2427995
1H	114	3	116	2428696	2428583
1H	116	1	116	2429639	2429524
1H	116	3	118	2430108	2429994
1H	115	3	117	2430814	2430700
1H	116	1	116	2431052	2430937
1H	114	3	116	2431638	2431525
1H	116	1	116	2432580	2432465
1H	115	3	117	2433755	2433641
1H	116	1	116	2433993	2433878
1H	114	3	116	2434579	2434466
1H	116	1	116	2435519	2435404
1H	116	1	116	2436931	2436816
1H	116	3	118	2437283	2437168
1H	116	3	118	2437400	2437286
1H	116	1	116	2437755	2437641
1H	116	1	116	2438343	2438228
1H	118	1	118	2438460	2438344
1H	116	1	116	2440695	2440580
1H	116	3	118	2441003	2440888
1H	116	3	118	2441120	2441006
1H	116	1	116	2441475	2441361
1H	116	3	117	2441826	2441712
1H	116	1	116	2442064	2441949
1H	115	3	116	2442650	2442537
1H	116	3	118	2444179	2444064
1H	116	2	117	2444297	2444183
1H	116	3	118	2444414	2444299
1H	116	1	116	2444534	2444419
1H	118	1	118	2444651	2444535
1H	107	9	115	2445114	2445008
1H	115	3	117	2445825	2445711
1H	117	1	117	2446415	2446299
1H	116	2	117	2447120	2447006
1H	111	8	118	2447232	2447122
1H	116	1	116	2447357	2447242
1H	118	1	118	2447474	2447358
1H	116	2	117	2449356	2449242
1H	116	3	118	2449473	2449358
1H	116	3	118	2450651	2450536
1H	116	2	117	2450769	2450655
1H	111	8	118	2450881	2450771
1H	116	1	116	2451006	2450891
1H	118	1	118	2451123	2451007
1H	116	1	116	2453007	2452892
1H	118	1	118	2453124	2453008
1H	116	2	117	2455006	2454892
1H	116	3	118	2455123	2455008
1H	116	1	116	2455243	2455128
1H	118	1	118	2455360	2455244
1H	116	2	117	2456419	2456305
1H	116	3	118	2456536	2456421
1H	116	1	116	2456656	2456541
1H	118	1	118	2456773	2456657
1H	116	1	116	2457596	2457482
1H	118	1	118	2458422	2458305
1H	118	3	118	2459012	2458895
1H	117	2	118	2459130	2459015
1H	116	1	116	2459602	2459488
1H	116	1	116	2459956	2459841
1H	116	1	116	2461485	2461371
1H	116	3	118	2461837	2461722
1H	116	3	118	2461955	2461840
1H	117	1	116	2462899	2462783
1H	116	1	116	2463722	2463607
1H	116	1	116	2464549	2464434
1H	114	3	116	2465136	2465023
1H	94	23	116	2467709	2467616
1H	117	1	117	2467849	2467733
1H	116	3	118	2467964	2467850
1H	112	7	118	2468434	2468323
1H	117	2	118	2468556	2468441
1H	117	1	117	2469357	2469241
1H	118	1	117	2469944	2469827
1H	116	3	118	2471902	2471787
1H	116	3	118	2472374	2472259
1H	116	3	118	2473551	2473436
1H	116	3	118	2474023	2473908
1H	116	3	118	2475200	2475085
1H	116	3	118	2475672	2475557
1H	117	1	117	2476498	2476382
1H	116	3	118	2476614	2476499
1H	116	3	118	2476850	2476735
1H	110	9	118	2477306	2477197
1H	117	1	117	2478137	2478021
1H	116	3	118	2478489	2478374
1H	116	3	118	2478951	2478836
1H	117	1	117	2479776	2479660
1H	116	3	118	2480128	2480013
1H	116	3	118	2480600	2480485
1H	117	1	117	2481425	2481309
1H	116	3	118	2481541	2481426
1H	116	3	118	2482012	2481897
1H	117	2	118	2482130	2482015
1H	116	1	116	2482601	2482487
1H	118	1	118	2483714	2483598
1H	116	3	118	3459794	3459908
1H	116	3	118	3547220	3547334
1H	108	1	108	4691781	4691674
1H	108	1	108	4695302	4695195
1H	108	1	108	4702343	4702236
1H	118	1	118	4826279	4826162
1H	116	3	118	4826591	4826476
1H	118	1	118	4826711	4826594
1H	118	1	118	4900715	4900599
1H	118	1	118	4905092	4904976
1H	118	1	118	8383303	8383186
1H	64	55	118	8498972	8498909
1H	118	1	118	9576696	9576813
1H	118	1	118	9576814	9576931
1H	118	1	118	9576932	9577048
1H	116	3	118	9577404	9577518
1H	119	1	118	9577519	9577637
1H	116	3	118	9578584	9578699
1H	112	7	118	9578705	9578815
1H	118	1	118	9798919	9798802
1H	114	5	118	9799257	9799145
1H	111	1	111	9799924	9799814
1H	118	1	118	9800278	9800161
1H	118	1	118	9800750	9800633
1H	118	1	118	9800973	9800858
1H	118	1	118	9801091	9800974
1H	118	1	118	9801209	9801092
1H	118	1	118	9801403	9801286
1H	116	3	118	9801519	9801404
1H	90	1	90	9803200	9803111
1H	45	74	118	9803245	9803201
1H	112	5	116	9803365	9803255
1H	118	1	118	9804307	9804191
1H	117	1	117	9804661	9804545
1H	118	1	118	9804779	9804662
1H	117	1	116	9805133	9805018
1H	116	1	116	9805368	9805254
1H	118	1	118	9806152	9806035
1H	118	1	118	9807082	9806965
1H	118	1	118	9808096	9807979
1H	118	1	118	9809560	9809443
1H	116	1	116	9810032	9809917
1H	119	1	118	9810735	9810618
1H	118	1	118	9812287	9812170
1H	118	1	118	9813301	9813184
1H	118	1	118	9814765	9814648
1H	116	1	116	9815237	9815122
1H	119	1	118	9815940	9815823
1H	118	1	118	9817492	9817375
1H	118	1	118	9818506	9818389
1H	118	1	118	9819970	9819853
1H	116	1	116	9820442	9820327
1H	119	1	118	9821145	9821028
1H	118	1	118	9822697	9822580
1H	118	1	118	9823711	9823594
1H	118	1	118	9825175	9825058
1H	116	1	116	9825647	9825532
1H	119	1	118	9826350	9826233
1H	118	1	118	9827902	9827785
1H	116	1	116	9828492	9828377
1H	116	1	116	9828727	9828613
1H	119	1	118	9844728	9844611
1H	118	1	118	9845157	9845041
1H	118	1	118	9845467	9845350
1H	118	1	118	9845702	9845586
1H	118	1	118	9846056	9845939
1H	117	1	117	9846410	9846294
1H	116	1	116	9846645	9846531
1H	118	1	118	9847886	9847769
1H	118	1	118	9848003	9847887
1H	118	1	118	9848357	9848240
1H	115	1	115	9848592	9848479
1H	118	1	118	9849064	9848947
1H	118	1	118	11924677	11924560
1H	116	1	116	11925661	11925547
1H	110	9	118	11925889	11925780
1H	116	3	118	11926131	11926016
1H	113	1	113	11926369	11926257
1H	116	3	118	11926707	11926592
1H	110	9	118	11940995	11940886
1H	118	1	118	11941819	11941702
1H	110	9	118	11942735	11942626
1H	117	1	117	11944361	11944245
1H	116	3	118	11944807	11944693
1H	117	3	118	11945514	11945399
1H	118	1	118	11946105	11945988
1H	80	1	80	11946456	11946377
1H	117	1	117	11948647	11948531
1H	116	3	118	11949093	11948979
1H	105	1	105	11949546	11949442
1H	116	3	118	11950367	11950252
1H	116	3	118	11951524	11951409
1H	116	3	118	11951994	11951880
1H	109	10	118	11952576	11952468
1H	116	3	118	11953268	11953153
1H	117	3	118	11953739	11953624
1H	116	3	118	11953975	11953860
1H	116	3	118	11954092	11953978
1H	105	1	105	11955105	11955001
1H	116	3	118	11955691	11955576
1H	118	1	118	11955928	11955811
1H	118	1	118	11956046	11955929
1H	105	1	105	11956850	11956746
1H	116	3	118	11957436	11957321
1H	118	1	118	11957673	11957556
1H	116	3	118	11958142	11958028
1H	116	3	118	11958260	11958145
1H	109	10	118	11958489	11958381
1H	105	1	105	11958596	11958492
1H	118	1	118	11959184	11959067
1H	118	1	118	11959419	11959302
1H	116	3	118	11959653	11959538
1H	116	3	118	11959888	11959774
1H	116	3	118	11960006	11959891
1H	109	10	118	11960235	11960127
1H	105	1	105	11960342	11960238
1H	116	3	118	11960928	11960813
1H	118	1	118	11961165	11961048
1H	116	3	118	11961399	11961284
1H	116	3	118	11961634	11961520
1H	116	3	118	11961752	11961637
1H	109	10	118	11961981	11961873
1H	105	1	105	11962088	11961984
1H	116	3	118	11963144	11963029
1H	116	3	118	11963379	11963265
1H	116	3	118	11963497	11963382
1H	112	3	114	11968572	11968461
1H	118	1	118	11977018	11976901
1H	116	3	118	11977368	11977255
1H	116	3	118	11977486	11977371
1H	109	10	118	11977715	11977607
1H	118	1	118	11978645	11978528
1H	116	3	118	11979114	11979000
1H	109	10	118	11979461	11979353
1H	118	1	118	11980272	11980155
1H	118	1	118	11980390	11980273
1H	114	3	116	11980506	11980393
1H	116	3	118	11980742	11980627
1H	116	3	118	11980860	11980745
1H	109	10	118	11981089	11980981
1H	118	1	118	11982118	11982001
1H	116	3	118	11982588	11982473
1H	116	3	118	11982706	11982591
1H	105	1	105	11983094	11982990
1H	118	1	118	11983912	11983795
1H	118	1	118	11984030	11983913
1H	116	3	118	11984146	11984031
1H	116	3	118	11984382	11984267
1H	116	3	118	11984500	11984385
1H	118	1	118	11985762	11985645
1H	116	3	118	11986232	11986117
1H	105	1	105	11986620	11986516
1H	118	1	118	11987438	11987321
1H	118	1	118	11987556	11987439
1H	116	3	118	11987672	11987557
1H	116	3	118	11988026	11987911
1H	109	10	118	11988255	11988147
1H	118	1	118	11989288	11989171
1H	116	3	118	11989758	11989643
1H	105	1	105	11990146	11990042
1H	118	1	118	11990964	11990847
1H	118	1	118	11991082	11990965
1H	116	3	118	11991198	11991083
1H	116	3	118	11991434	11991319
1H	116	3	118	11991552	11991437
1H	109	10	118	11991781	11991673
1H	118	1	118	11992814	11992697
1H	116	3	118	11993284	11993169
1H	116	3	118	11993402	11993287
1H	105	1	105	11993789	11993685
1H	118	1	118	11994607	11994490
1H	118	1	118	11994725	11994608
1H	116	3	118	11994840	11994726
1H	116	3	118	11995194	11995079
1H	109	10	118	11995423	11995315
1H	118	1	118	12010330	12010213
1H	116	3	118	12010800	12010685
1H	116	3	118	12010918	12010803
1H	105	1	105	12011306	12011202
1H	118	1	118	12012123	12012006
1H	118	1	118	12012241	12012124
1H	116	3	118	12012356	12012242
1H	116	3	118	12012710	12012595
1H	109	10	118	12012939	12012831
1H	118	1	118	12013971	12013854
1H	116	3	118	12014441	12014326
1H	105	1	105	12014947	12014843
1H	118	1	118	12015764	12015647
1H	118	1	118	12015882	12015765
1H	116	3	118	12015998	12015883
1H	116	3	118	12016352	12016237
1H	118	1	118	12017614	12017497
1H	116	3	118	12017848	12017733
1H	116	3	118	12018202	12018087
1H	116	3	118	12018320	12018205
1H	116	3	118	12019121	12019007
1H	113	6	118	12019236	12019124
1H	118	1	118	12019476	12019359
1H	116	3	118	12019710	12019595
1H	116	3	118	12019946	12019831
1H	116	3	118	12020064	12019949
1H	108	10	117	12021214	12021107
1H	116	3	118	12021905	12021790
1H	120	1	118	12022142	12022025
1H	116	3	118	12022376	12022261
1H	118	1	118	12022968	12022851
1H	116	3	118	12023436	12023321
1H	116	3	118	12024143	12024028
1H	116	3	118	12024261	12024146
1H	100	19	118	12024481	12024382
1H	118	1	118	12026007	12025890
1H	118	1	118	12026125	12026008
1H	111	3	113	12026240	12026131
1H	118	1	118	12026714	12026597
1H	116	3	118	12026947	12026833
1H	111	3	113	12028215	12028105
1H	117	1	117	12029157	12029041
1H	118	1	118	12029979	12029862
1H	116	3	118	12030212	12030098
1H	109	10	118	12030557	12030450
1H	111	3	113	12031480	12031370
1H	117	1	117	12032422	12032306
1H	118	1	118	12033244	12033127
1H	116	3	118	12033477	12033363
1H	111	3	113	12034745	12034635
1H	117	1	117	12035687	12035571
1H	118	1	118	12036509	12036392
1H	116	3	118	12036742	12036628
1H	109	10	118	12037087	12036980
1H	111	3	113	12038011	12037901
1H	118	1	118	12038130	12038014
1H	117	3	118	12038716	12038600
1H	116	3	118	12039186	12039071
1H	116	3	118	12040246	12040131
1H	118	1	118	12040483	12040366
1H	116	3	118	12040599	12040484
1H	116	3	118	12040717	12040602
1H	116	3	118	12041072	12040957
1H	118	1	118	12041192	12041075
1H	111	8	118	12041302	12041193
1H	116	3	118	16971644	16971759
1H	118	1	118	16971987	16972104
1H	116	3	118	16982424	16982539
1H	104	3	106	16982542	16982645
1H	100	17	116	16982648	16982747
1H	116	3	118	16983104	16983218
1H	112	7	118	16983225	16983336
1H	116	3	118	17160316	17160431
1H	111	3	113	17160434	17160544
1H	118	1	118	17160900	17161017
1H	110	9	118	17161022	17161131
1H	84	3	86	17161488	17161571
1H	116	3	118	17161717	17161832
1H	116	3	118	17161835	17161948
1H	118	1	118	17161949	17162066
1H	113	4	116	17176729	17176841
1H	114	4	117	17177435	17177547
1H	115	3	117	17178322	17178434
1H	118	1	118	17178436	17178552
1H	118	1	118	17178553	17178670
1H	118	1	118	17179257	17179374
1H	116	3	118	17181910	17182025
1H	116	3	118	17182947	17183061
1H	115	1	115	17183062	17183176
1H	116	3	118	17183182	17183296
1H	116	3	118	17183653	17183766
1H	118	1	118	17198563	17198680
1H	116	3	118	17198683	17198798
1H	118	1	118	17199130	17199247
1H	112	1	112	17199716	17199827
1H	90	29	118	17209279	17209368
1H	116	3	118	17210077	17210191
1H	116	3	118	17211067	17211182
1H	118	1	118	17211299	17211416
1H	116	3	118	17212474	17212589
1H	116	3	118	17212710	17212824
1H	116	3	118	17213699	17213813
1H	118	1	118	17213929	17214046
1H	116	3	118	17215456	17215571
1H	116	3	118	17215574	17215689
1H	116	3	118	17215692	17215806
1H	116	3	118	17216681	17216796
1H	118	1	118	17216913	17217030
1H	116	3	118	17218089	17218204
1H	116	3	118	17218207	17218322
1H	116	3	118	17218325	17218440
1H	97	1	97	17219077	17219173
1H	116	3	118	17220138	17220253
1H	114	3	116	17221338	17221451
1H	118	1	118	17223431	17223548
1H	116	3	118	17224725	17224840
1H	116	3	118	17225480	17225594
1H	97	1	97	17225595	17225691
1H	118	1	118	17226065	17226182
1H	116	3	118	17227241	17227356
1H	116	3	118	17228297	17228412
1H	116	3	118	17228533	17228647
1H	116	3	118	17229522	17229636
1H	118	1	118	17229753	17229870
1H	116	3	118	17230928	17231043
1H	116	3	118	17231164	17231278
1H	116	3	118	17232153	17232268
1H	118	1	118	17232385	17232502
1H	116	3	118	17233561	17233676
1H	116	3	118	17233679	17233794
1H	116	3	118	17233797	17233912
1H	97	1	97	17234549	17234645
1H	116	3	118	17235610	17235725
1H	116	3	118	17236575	17236690
1H	116	3	118	17236811	17236925
1H	116	3	118	17237800	17237915
1H	118	1	118	17238032	17238149
1H	116	3	118	17239326	17239441
1H	116	3	118	17239444	17239559
1H	114	3	116	17240670	17240783
1H	116	3	118	17242533	17242647
1H	118	1	118	17242763	17242880
1H	116	3	118	17244057	17244172
1H	114	3	116	17245400	17245513
1H	111	3	113	17267719	17267829
1H	116	3	118	17267837	17267952
1H	116	3	118	17268780	17268895
1H	118	1	118	22344485	22344602
1H	118	3	118	22344841	22344958
1H	118	1	118	23557780	23557897
1H	118	1	118	23558015	23558132
1H	116	3	118	23558135	23558250
1H	96	23	118	446820673	446820768
1H	97	1	97	446820769	446820865
1H	116	3	118	446820888	446821003
1H	116	3	118	446821359	446821474
1H	116	3	118	446822065	446822180
1H	118	1	118	446822181	446822297
1H	84	35	118	446822472	446822555
1H	116	3	118	446822627	446822742
1H	116	3	118	446822862	446822977
1H	110	3	112	477198034	477197925
1H	118	1	118	477199091	477198975
1H	116	3	118	477199207	477199092
1H	118	1	118	477199679	477199563
1H	116	3	118	477200138	477200024
1H	47	1	47	477201079	477201033
1H	116	3	118	477201418	477201303
1H	113	4	116	477201889	477201777
1H	116	3	118	477202008	477201893
1H	116	3	118	477202479	477202365
1H	51	1	51	477223197	477223147
1H	55	1	54	477224365	477224311
1H	118	1	118	477224720	477224603
1H	55	1	54	477237522	477237468
1H	118	1	118	477239613	477239496
1H	118	1	118	477268018	477267901
1H	116	3	118	477268685	477268570
1H	116	3	117	477268923	477268809
1H	116	3	118	477269277	477269162
1H	116	1	116	477269867	477269752
1H	112	7	118	477270213	477270102
1H	116	3	118	477270335	477270220
1H	116	3	118	477271273	477271159
1H	118	1	118	477271393	477271276
1H	118	1	118	477271865	477271748
1H	118	1	118	477312888	477312771
1H	116	3	118	477313240	477313125
1H	118	1	118	477313360	477313243
1H	116	3	118	477313594	477313479
1H	113	1	113	477313714	477313602
1H	113	3	114	499729360	499729248
1H	116	3	118	499729595	499729480
1H	114	2	115	499729830	499729718
1H	116	3	118	499730168	499730054
1H	116	3	118	499730286	499730171
1H	111	3	113	499730522	499730412
1H	116	3	118	499730640	499730525
1H	99	3	101	499731347	499731249
1H	113	6	118	499731462	499731351
1H	116	3	118	499731819	499731704
1H	116	3	118	499732172	499732057
1H	116	3	118	499743448	499743333
1H	116	3	118	499743566	499743451
1H	116	3	118	499743684	499743569
1H	118	1	118	499816617	499816501
1H	116	3	118	499816731	499816618
1H	118	1	118	499817676	499817559
1H	114	5	118	499817790	499817677
1H	118	1	118	499818265	499818148
1H	116	3	118	499819418	499819303
1H	112	7	118	499819885	499819774
1H	118	1	118	499820244	499820128
1H	113	6	118	501630985	501630873
1H	118	1	118	501631107	501630991
1H	112	7	118	501631573	501631462
1H	118	1	118	501631697	501631580
1H	118	1	118	501631815	501631698
1H	109	10	118	501631924	501631816
1H	118	1	118	501632360	501632243
1H	116	3	118	501632712	501632597
1H	116	3	118	501632830	501632715
1H	118	1	118	501633987	501633870
1H	118	1	118	501634104	501633988
1H	116	3	118	501634220	501634105
1H	116	3	118	501635333	501635219
1H	116	3	118	501635450	501635336
1H	112	3	114	501635562	501635452
1H	118	1	118	501636153	501636036
1H	116	3	118	501636622	501636507
1H	118	1	118	501637267	501637150
1H	116	3	118	501638084	501637969
1H	116	3	118	501638202	501638087
1H	107	8	114	501638662	501638556
1H	74	45	118	501655829	501655757
1H	110	3	112	501657972	501657864
1H	116	3	118	501658090	501657975
1H	118	1	118	501658915	501658798
1H	116	3	118	501659031	501658916
1H	116	3	118	501659266	501659151
1H	118	1	118	501659465	501659349
1H	116	3	118	501659580	501659466
1H	116	3	118	501659933	501659818
1H	118	1	118	501660404	501660290
1H	116	3	118	501660641	501660527
1H	116	3	118	501661112	501660997
1H	118	1	118	501661697	501661580
1H	116	3	118	501662048	501661933
1H	118	1	118	501662168	501662051
1H	118	1	118	501662285	501662169
1H	118	1	118	501662638	501662521
1H	118	1	118	501662755	501662639
1H	118	1	118	501664050	501663933
1H	116	3	118	501664636	501664521
1H	115	4	118	501664870	501664756
1H	116	3	118	501664988	501664874
1H	118	1	118	501665460	501665344
1H	110	9	118	501665569	501665461
1H	116	3	118	501673346	501673231
1H	116	3	118	501674054	501673940
1H	116	3	118	501674172	501674057
1H	116	3	118	501674762	501674647
1H	116	3	118	501674880	501674765
1H	118	1	118	509677466	509677583
1H	112	7	118	509677707	509677818
1H	118	1	118	509677937	509678053
1H	117	2	118	509678173	509678289
1H	118	1	118	509678290	509678407
1H	95	1	95	509678879	509678973
1H	94	3	96	509679158	509679251
1H	116	3	118	509679372	509679487
1H	113	6	118	509679493	509679605
1H	118	1	118	509679723	509679840
1H	112	7	118	509679847	509679957
1H	116	3	118	509680523	509680638
1H	116	3	118	509680756	509680871
1H	118	1	118	509681195	509681312
1H	118	1	118	509681431	509681548
1H	109	10	118	509688705	509688813
1H	118	1	118	509688814	509688931
1H	116	3	118	509689402	509689517
1H	118	1	118	509700163	509700280
1H	111	8	118	509700875	509700985
1H	118	1	118	509709845	509709962
1H	111	8	118	509710559	509710667
1H	118	1	118	509711731	509711848
1H	117	3	118	509711851	509711967
1H	118	1	118	509711968	509712084
1H	118	1	118	509712085	509712202
1H	116	3	118	509712205	509712320
1H	118	1	118	509712907	509713023
1H	112	7	118	509713247	509713358
1H	115	1	115	509724702	509724816
1H	111	8	118	509743330	509743440
1H	118	1	118	509743441	509743557
1H	118	1	118	509757082	509757199
1H	118	1	118	509757436	509757553
1H	118	1	118	509757919	509758036
1H	116	3	118	509758157	509758272
1H	91	1	90	509758507	509758597
1H	119	1	118	509758715	509758832
1H	118	1	118	509759774	509759891
1H	118	1	118	509760010	509760127
1H	116	3	118	509760130	509760245
1H	113	6	118	509761074	509761186
1H	112	2	113	509761660	509761771
1H	119	1	118	509762834	509762951
1H	117	3	118	509762954	509763069
1H	116	3	118	509763072	509763187
1H	116	3	118	509763308	509763423
1H	116	3	118	509763897	509764012
1H	117	1	117	509764578	509764694
1H	116	3	118	509764698	509764813
1H	118	1	118	509764814	509764931
1H	118	1	118	509765849	509765966
1H	118	1	118	509766086	509766203
1H	117	3	118	509766206	509766321
1H	116	3	118	509766772	509766886
1H	116	3	118	509766889	509767004
1H	111	8	118	509767012	509767122
1H	116	3	118	509767598	509767713
1H	116	3	118	509768069	509768184
1H	116	3	118	509768187	509768302
1H	118	1	118	509769465	509769582
1H	116	3	118	509769585	509769700
1H	118	1	118	509770055	509770172
1H	116	3	118	509770411	509770526
1H	118	1	118	509771566	509771683
1H	107	3	109	509771686	509771792
1H	116	3	118	509772252	509772367
1H	109	1	109	509773311	509773419
1H	118	1	118	509774938	509775055
1H	118	1	118	509775173	509775289
1H	118	1	118	509775762	509775879
1H	116	1	116	509775880	509775995
1H	118	1	118	509776348	509776464
1H	118	1	118	509776465	509776582
1H	111	8	118	509776944	509777054
1H	113	3	115	509777859	509777971
1H	115	3	117	509777977	509778091
1H	118	1	118	509778093	509778210
1H	118	1	118	509778329	509778446
1H	118	1	118	509778566	509778683
1H	118	1	118	509778918	509779035
1H	116	3	118	509779156	509779271
1H	118	1	118	509779861	509779978
1H	118	1	118	509780098	509780215
1H	118	1	118	509780333	509780449
1H	118	1	118	509780922	509781039
1H	116	1	116	509781040	509781155
1H	118	1	118	509781508	509781624
1H	118	1	118	509781625	509781742
1H	116	3	118	509782099	509782214
1H	118	1	118	509783254	509783371
1H	118	1	118	509783490	509783607
1H	116	3	118	509783729	509783844
1H	118	1	118	509784079	509784196
1H	116	3	118	509784317	509784432
1H	118	1	118	509784433	509784550
1H	118	1	118	509786647	509786764
1H	118	1	118	509787119	509787235
1H	116	1	116	509787826	509787941
1H	116	3	118	509788765	509788880
1H	116	3	118	509788883	509788998
1H	110	1	109	509789354	509789462
1H	118	1	118	509789567	509789683
1H	113	3	115	509789804	509789916
1H	118	1	118	509790038	509790155
1H	118	1	118	509791687	509791804
1H	118	1	118	509792159	509792275
1H	116	1	116	509792866	509792981
1H	113	3	115	509793336	509793448
1H	118	1	118	509793570	509793687
1H	118	1	118	509793806	509793923
1H	118	1	118	509794041	509794157
1H	116	3	118	509794630	509794745
1H	116	3	118	509794866	509794981
1H	118	1	118	509795689	509795806
1H	116	3	118	515450525	515450640
1H	116	3	118	515451520	515451635
1H	116	3	118	515451873	515451988
1H	116	3	118	515452696	515452811
1H	116	3	118	515453457	515453571
1H	116	3	118	515453691	515453806
1H	116	3	118	515454162	515454277
1H	116	3	118	515454668	515454783
1H	116	3	118	515455139	515455254
1H	116	3	118	515456314	515456428
1H	116	3	118	515456548	515456663
1H	117	3	118	515466292	515466408
1H	114	3	116	515466646	515466759
1H	116	3	118	515467587	515467702
1H	116	3	118	515468763	515468878
1H	116	3	118	515468881	515468996
1H	116	3	118	515469706	515469821
1H	116	3	118	515470881	515470996
1H	116	3	118	515470999	515471114
1H	55	64	118	515472440	515472494
1H	116	3	118	515473671	515473786
1H	116	3	118	515474495	515474610
1H	116	3	118	515477666	515477781
1H	116	3	118	515478369	515478484
1H	116	3	118	515478487	515478601
1H	73	3	75	515481399	515481471
1H	116	3	118	515482171	515482286
1H	116	3	118	515482874	515482989
1H	113	3	115	515483814	515483926
1H	116	3	118	515484520	515484635
1H	116	3	118	515487807	515487922
1H	116	3	118	515489334	515489449
1H	116	3	118	515490029	515490144
1H	110	3	112	515490265	515490374
1H	116	3	118	515490618	515490733
1H	116	3	118	515491910	515492025
1H	116	3	118	515493075	515493190
1H	116	3	118	515496367	515496482
1H	116	3	118	515496603	515496718
1H	116	3	118	515499424	515499539
1H	116	3	118	515499660	515499775
1H	117	3	118	515500013	515500129
1H	116	3	118	515502247	515502362
1H	116	3	118	515507092	515507206
1H	112	7	118	515508269	515508380
1H	116	3	118	515519406	515519521
1H	116	3	118	515520462	515520576
1H	116	3	118	515520813	515520928
1H	111	3	113	515520931	515521041
1H	116	3	118	515521520	515521634
1H	117	3	118	515522575	515522690
1H	116	3	118	515523044	515523159
1H	116	3	118	515524100	515524214
1H	116	3	118	515524451	515524566
1H	114	3	116	515524569	515524682
1H	116	3	118	515525158	515525272
1H	114	3	116	515525392	515525505
1H	116	3	118	515526213	515526328
1H	110	3	112	515526331	515526440
1H	116	3	118	515526920	515527035
1H	116	3	118	515527390	515527505
1H	115	4	118	515527626	515527740
1H	111	8	118	515567744	515567854
1H	116	3	118	515567974	515568089
1H	107	3	109	515568328	515568433
1H	116	3	118	515568445	515568559
1H	49	3	51	515569100	515569148
1H	116	3	118	515569737	515569852
1H	111	8	118	515570566	515570676
1H	107	3	109	515570679	515570784
1H	116	3	118	515570796	515570910
1H	116	3	118	515573250	515573365
1H	116	3	118	516437176	516437061
1H	116	3	118	516438119	516438004
1H	116	3	118	516438472	516438357
1H	116	3	118	516438590	516438475
1H	112	5	116	516438939	516438828
1H	116	3	118	516439529	516439414
1H	116	3	118	516440119	516440004
1H	118	1	118	516440474	516440357
1H	116	3	118	516440590	516440475
1H	116	3	118	516441300	516441185
1H	116	3	118	516441418	516441303
1H	116	3	118	516441772	516441657
1H	116	3	118	516442404	516442290
1H	116	3	118	516442521	516442407
1H	116	3	118	516442757	516442642
1H	112	3	114	516443085	516442974
1H	116	3	118	516443203	516443088
1H	116	3	118	516443321	516443206
1H	116	3	118	516443439	516443324
1H	116	3	118	516443557	516443442
1H	113	6	118	516443672	516443560
1H	114	5	118	516443909	516443796
1H	115	3	117	516444500	516444386
1H	115	3	117	516444618	516444504
1H	116	3	118	516444972	516444857
1H	114	5	118	516445323	516445210
1H	116	3	118	516445561	516445446
1H	116	3	118	516445679	516445564
1H	114	5	118	516446031	516445918
1H	116	3	118	516446386	516446272
1H	110	9	118	516446733	516446625
1H	115	3	117	516447330	516447216
1H	115	3	117	516447448	516447334
1H	114	5	118	516447799	516447686
1H	116	3	118	516448037	516447922
1H	116	3	118	516448155	516448040
1H	114	5	118	516448507	516448394
1H	116	3	118	516448862	516448748
1H	110	9	118	516449209	516449101
1H	115	3	117	516449924	516449810
1H	116	3	118	516450160	516450045
1H	116	3	118	516450751	516450636
1H	115	3	117	516450869	516450755
1H	116	3	118	516451104	516450989
1H	116	3	118	516451220	516451107
1H	116	3	118	516451338	516451223
1H	116	3	118	516451574	516451459
1H	116	3	118	516451692	516451577
1H	115	3	117	516451810	516451696
1H	116	3	118	516452044	516451930
1H	116	3	118	516452160	516452047
1H	114	5	118	516452276	516452163
1H	116	3	118	516452631	516452517
1H	109	10	118	516452976	516452870
1H	116	3	118	516453218	516453103
1H	116	3	118	516453454	516453339
1H	116	3	118	516453572	516453457
1H	115	3	117	516453690	516453576
1H	116	3	118	516453925	516453810
1H	116	3	118	516454041	516453928
1H	114	5	118	516454157	516454044
1H	116	3	118	516454512	516454398
1H	115	3	117	516454866	516454752
1H	113	5	117	516454982	516454870
1H	109	10	118	516455330	516455223
1H	112	5	116	516455690	516455579
1H	116	3	118	516456046	516455931
1H	116	3	118	516456164	516456049
1H	109	8	116	516456395	516456287
1H	115	3	117	516456637	516456523
1H	113	5	117	516456753	516456641
1H	115	3	117	516457108	516456994
1H	116	3	118	516457224	516457111
1H	114	5	118	516457340	516457227
1H	116	3	118	516457695	516457581
1H	109	10	118	516458041	516457934
1H	112	5	116	516458401	516458290
1H	116	3	118	516458757	516458642
1H	116	3	118	516458875	516458760
1H	109	8	116	516459106	516458998
1H	115	3	117	516459348	516459234
1H	113	5	117	516459464	516459352
1H	116	3	118	516460292	516460177
1H	116	3	118	516460410	516460295
1H	109	8	116	516460641	516460533
1H	115	3	117	516460883	516460769
1H	113	5	117	516460998	516460887
1H	112	5	116	516461470	516461359
1H	116	3	118	516461826	516461711
1H	116	3	118	516461944	516461829
1H	116	3	117	516462418	516462303
1H	116	3	118	516462534	516462421
1H	116	3	118	516462888	516462773
1H	109	8	116	516463237	516463129
1H	115	3	117	516463479	516463365
1H	116	3	118	516464423	516464308
1H	116	3	118	516464541	516464426
1H	109	8	116	516464772	516464664
1H	115	3	117	516465014	516464900
1H	113	5	117	516465130	516465018
1H	114	3	116	516465604	516465491
1H	116	3	118	516465722	516465607
1H	115	3	117	516466195	516466081
1H	116	3	118	516466311	516466198
1H	116	3	118	516466665	516466550
1H	109	8	116	516467014	516466906
1H	115	3	117	516467256	516467142
1H	116	3	118	516468200	516468085
1H	116	3	118	516468318	516468203
1H	109	8	116	516468549	516468441
1H	115	3	117	516468791	516468677
1H	113	5	117	516468907	516468795
1H	112	5	116	516469379	516469268
1H	116	3	118	516469736	516469621
1H	116	3	118	516469854	516469739
1H	115	3	117	516470327	516470213
1H	114	5	118	516470796	516470683
1H	116	3	118	516471151	516471037
1H	112	5	116	516471503	516471392
1H	116	3	118	516471859	516471744
1H	116	3	118	516471977	516471862
1H	115	3	117	516472450	516472336
1H	116	3	118	516472684	516472569
1H	114	5	118	516472918	516472805
1H	116	3	118	516473273	516473159
1H	116	3	118	516473626	516473511
1H	116	3	118	516473744	516473629
1H	109	8	116	516473975	516473867
1H	115	3	117	516474217	516474103
1H	113	5	117	516474333	516474221
1H	112	5	116	516474805	516474694
1H	116	3	118	516475163	516475048
1H	116	3	118	516475281	516475166
1H	115	3	117	516475754	516475640
1H	116	3	118	516475870	516475757
1H	116	3	118	516475988	516475873
1H	114	5	118	516476222	516476109
1H	116	3	118	516476577	516476463
1H	109	10	118	516476922	516476815
1H	112	5	116	516477282	516477171
1H	116	3	118	516477638	516477523
1H	116	3	118	516477756	516477641
1H	109	8	116	516477987	516477879
1H	115	3	117	516478229	516478115
1H	113	5	117	516478345	516478233
1H	112	5	116	516478817	516478706
1H	116	3	118	516479173	516479058
1H	116	3	118	516479291	516479176
1H	115	3	117	516479764	516479650
1H	116	3	118	516479880	516479767
1H	116	3	118	516479998	516479883
1H	114	5	118	516480232	516480119
1H	116	3	118	516480587	516480473
1H	109	10	118	516480932	516480825
1H	112	5	116	516481292	516481181
1H	116	3	118	516481648	516481533
1H	116	3	118	516481766	516481651
1H	109	8	116	516481997	516481889
1H	115	3	117	516482239	516482125
1H	112	5	116	516482827	516482716
1H	116	3	118	516483183	516483068
1H	116	3	118	516483301	516483186
1H	109	8	116	516483532	516483424
1H	115	3	117	516483774	516483660
1H	112	5	116	516484362	516484251
1H	116	3	118	516484836	516484721
1H	117	3	118	516484955	516484839
1H	114	5	118	516485188	516485075
1H	116	3	118	516485426	516485311
1H	109	10	118	516485772	516485665
1H	112	5	116	516486128	516486017
1H	116	3	118	516486485	516486370
1H	116	3	118	516486603	516486488
1H	116	3	118	516486839	516486724
1H	117	3	118	516486957	516486842
1H	114	5	118	516487191	516487078
1H	116	3	118	516487548	516487433
1H	116	3	118	516487666	516487551
1H	116	3	118	516487902	516487787
1H	117	3	118	516488021	516487905
1H	114	5	118	516488255	516488142
1H	116	3	118	516488493	516488378
1H	116	3	118	516488964	516488849
1H	116	3	118	516489082	516488967
1H	117	3	118	516489201	516489085
1H	116	3	118	516489673	516489558
1H	116	3	118	516490027	516489912
1H	116	3	118	516490145	516490030
1H	116	3	118	516490381	516490266
1H	117	3	118	516490500	516490384
1H	114	5	118	516490734	516490621
1H	116	3	118	516491090	516490975
1H	116	3	118	516491443	516491328
1H	116	3	118	516491561	516491446
1H	117	3	118	516491680	516491564
1H	116	3	118	516492152	516492037
1H	116	3	118	516492505	516492390
1H	116	3	118	516492623	516492508
1H	117	3	118	516492742	516492626
1H	112	5	116	516492976	516492865
1H	116	3	118	516493333	516493218
1H	116	3	118	516493451	516493336
1H	116	3	118	516493687	516493572
1H	117	3	118	516493806	516493690
1H	112	5	116	516494040	516493929
1H	116	3	118	516494397	516494282
1H	116	3	118	516494515	516494400
1H	116	3	118	516494751	516494636
1H	117	3	118	516494870	516494754
1H	114	5	118	516495104	516494991
1H	116	3	118	516495461	516495346
1H	116	3	118	516495579	516495464
1H	116	3	118	516495815	516495700
1H	117	3	118	516495934	516495818
1H	114	5	118	516496168	516496055
1H	116	3	118	516496406	516496291
1H	116	3	118	516496524	516496409
1H	116	3	118	516496878	516496763
1H	116	3	118	516496996	516496881
1H	117	3	118	516497115	516496999
1H	112	5	116	516497349	516497238
1H	116	3	118	516497706	516497591
1H	117	3	118	516498179	516498063
1H	114	5	118	516498413	516498300
1H	116	3	118	516498770	516498655
1H	116	3	118	516498888	516498773
1H	116	3	118	516499124	516499009
1H	117	3	118	516499243	516499127
1H	114	5	118	516499477	516499364
1H	116	3	118	516499715	516499600
1H	116	3	118	516499833	516499718
1H	116	3	118	516500187	516500072
1H	116	3	118	516500305	516500190
1H	117	3	118	516500424	516500308
1H	112	5	116	516500658	516500547
1H	116	3	118	516501015	516500900
1H	116	3	118	516501133	516501018
1H	116	3	118	516501369	516501254
1H	117	3	118	516501488	516501372
1H	114	5	118	516501722	516501609
1H	116	3	118	516502079	516501964
1H	116	3	118	516502197	516502082
1H	116	3	118	516502433	516502318
1H	117	3	118	516502552	516502436
1H	114	5	118	516502786	516502673
1H	116	3	118	516503143	516503028
1H	116	3	118	516503261	516503146
1H	116	3	118	516503497	516503382
1H	116	3	118	516503971	516503856
1H	116	3	118	516504089	516503974
1H	116	3	118	516504325	516504210
1H	117	3	118	516504444	516504328
1H	114	5	118	516504678	516504565
1H	116	3	118	516505035	516504920
1H	117	3	118	516505154	516505038
1H	116	3	118	516505392	516505277
1H	117	3	118	516505511	516505395
1H	114	5	118	516505745	516505633
1H	65	54	118	516505932	516505868
2H	118	1	118	579	462
2H	52	50	101	882	831
2H	118	1	118	1130	1014
2H	101	1	101	1683	1583
2H	118	1	118	2272	2155
2H	52	50	101	2575	2524
2H	118	1	118	2823	2707
2H	101	1	101	3375	3275
2H	118	1	118	3964	3847
2H	52	50	101	4268	4217
2H	118	1	118	4516	4400
2H	101	1	101	5068	4968
2H	112	7	118	5298	5187
2H	117	1	117	5421	5305
2H	118	1	118	5850	5733
2H	118	1	118	5968	5851
2H	112	7	118	6080	5969
2H	117	1	117	6321	6205
2H	118	1	118	6556	6439
2H	111	1	111	7343	7233
2H	118	1	118	7578	7461
2H	118	1	118	7813	7697
2H	118	1	118	8129	8013
2H	52	50	101	8631	8580
2H	118	1	118	8879	8763
2H	101	1	101	9430	9330
2H	111	1	111	9783	9673
2H	118	1	118	10019	9902
2H	118	1	118	10372	10255
2H	118	1	118	10607	10490
2H	118	1	118	10842	10726
2H	118	1	118	11158	11042
2H	52	50	101	11660	11609
2H	118	1	118	11908	11792
2H	101	1	101	12459	12359
2H	111	1	111	12812	12702
2H	118	1	118	13048	12931
2H	118	1	118	13401	13284
2H	116	3	118	13517	13402
2H	118	1	118	14342	14225
2H	101	1	101	14694	14594
2H	115	4	118	14927	14813
2H	117	1	117	15047	14931
2H	118	1	118	15165	15048
2H	118	1	118	15477	15360
2H	118	1	118	15595	15478
2H	118	1	118	15947	15830
2H	118	1	118	16182	16065
2H	119	1	118	16418	16301
2H	111	1	111	17085	16975
2H	118	1	118	25495	25378
2H	117	3	118	25846	25730
2H	118	1	118	26200	26083
2H	118	1	118	26436	26319
2H	116	3	118	26552	26437
2H	117	3	118	227484	227369
2H	116	3	118	227838	227723
2H	116	3	118	228543	228429
2H	116	3	118	229346	229231
2H	117	3	118	229816	229701
2H	118	1	118	231101	230984
2H	117	3	118	232154	232039
2H	116	3	118	232623	232509
2H	116	3	118	232859	232744
2H	117	3	118	233329	233214
2H	116	3	118	234377	234263
2H	117	3	118	235668	235553
2H	112	7	118	236369	236258
2H	116	3	118	239207	239092
2H	118	1	118	239916	239799
2H	112	7	118	240499	240388
2H	112	7	118	242363	242252
2H	118	1	118	242487	242370
2H	117	3	118	242837	242722
2H	106	3	108	243180	243075
2H	116	3	118	243985	243870
2H	116	3	118	245278	245164
2H	118	1	118	245516	245399
2H	116	3	118	245985	245870
2H	111	8	118	246098	245988
2H	112	7	118	246335	246224
2H	116	3	118	256369	256254
2H	116	3	118	256721	256606
2H	116	3	118	257301	257187
2H	118	1	118	258210	258093
2H	116	3	118	258444	258329
2H	117	1	117	259149	259034
2H	116	3	118	259265	259150
2H	118	1	118	260209	260092
2H	117	3	118	260560	260446
2H	118	1	118	260680	260563
2H	116	3	118	260796	260682
2H	105	3	107	261385	261281
2H	116	3	118	261850	261735
2H	118	1	118	262316	262199
2H	116	3	118	263252	263137
2H	117	2	118	263723	263607
2H	118	1	118	264071	263954
2H	95	24	118	264167	264073
2H	116	3	118	295301	295186
2H	114	5	118	295534	295422
2H	115	5	118	295889	295775
2H	97	22	118	298904	298808
2H	105	3	107	299015	298911
2H	116	3	118	299133	299018
2H	116	3	118	299251	299136
2H	118	1	118	299959	299844
2H	118	1	118	845808	845924
2H	118	1	118	845925	846041
2H	116	3	118	846161	846276
2H	118	1	118	846510	846626
2H	118	1	118	846627	846743
2H	116	3	118	847099	847213
2H	118	1	118	847214	847330
2H	118	1	118	847695	847810
2H	118	1	118	1787681	1787564
2H	115	4	118	1787796	1787682
2H	114	5	118	1788148	1788035
2H	118	1	118	1788270	1788153
2H	118	1	118	1788624	1788507
2H	115	4	118	1790439	1790325
2H	118	1	118	1790677	1790561
2H	116	3	118	1791261	1791148
2H	112	3	114	1791374	1791263
2H	116	3	118	1791608	1791493
2H	116	3	118	1791843	1791729
2H	116	3	118	2402549	2402663
2H	117	3	118	2402666	2402782
2H	118	1	118	2402901	2403018
2H	118	1	118	2403256	2403373
2H	118	1	118	2403374	2403491
2H	116	3	118	2403730	2403845
2H	118	1	118	2405024	2405141
2H	116	3	118	2405144	2405259
2H	118	1	118	2405851	2405968
2H	118	1	118	2407383	2407500
2H	118	1	118	2407619	2407736
2H	117	3	118	2414317	2414433
2H	118	1	118	2414670	2414787
2H	116	3	118	2414790	2414905
2H	116	4	118	2415533	2415647
2H	118	1	118	2415884	2416001
2H	116	3	118	2416004	2416118
2H	118	1	118	2416568	2416685
2H	113	6	118	2416691	2416803
2H	116	3	118	2417136	2417251
2H	118	1	118	2417370	2417487
2H	118	1	118	2417959	2418076
2H	118	1	118	2418901	2419018
2H	118	1	118	2419525	2419642
2H	118	1	118	2419880	2419997
2H	116	3	118	2420000	2420115
2H	118	1	118	2420234	2420351
2H	96	24	118	2420705	2420799
2H	116	3	118	2420802	2420917
2H	118	1	118	2429934	2430051
2H	116	3	118	2430406	2430521
2H	97	24	118	2430523	2430617
2H	118	1	118	2431561	2431677
2H	118	1	118	2431914	2432031
2H	118	1	118	2432489	2432606
2H	118	1	118	2439719	2439836
2H	116	3	118	6987333	6987448
2H	92	1	92	6988032	6988123
2H	116	3	118	6988178	6988292
2H	118	1	118	7003989	7004106
2H	118	1	118	7004321	7004438
2H	116	3	118	7004512	7004627
2H	65	3	67	7004630	7004694
2H	118	1	118	7045658	7045775
2H	114	5	118	7045780	7045893
2H	118	1	118	7046130	7046246
2H	116	3	118	7046482	7046596
2H	118	1	118	7046597	7046713
2H	115	5	118	7046836	7046950
2H	116	3	118	7047733	7047846
2H	118	1	118	7047965	7048082
2H	118	1	118	7080963	7081079
2H	86	3	88	7081318	7081403
2H	118	1	118	7081415	7081531
2H	116	3	118	7081769	7081883
2H	116	3	118	7081886	7082000
2H	118	1	118	7082001	7082118
2H	116	3	118	7082121	7082235
2H	116	3	118	7082238	7082353
2H	118	1	118	7082354	7082471
2H	118	1	118	7083038	7083154
2H	113	5	117	7083159	7083271
2H	116	3	118	7083743	7083858
2H	116	3	118	7083861	7083976
2H	118	1	118	7083977	7084094
2H	118	1	118	7084661	7084777
2H	113	5	117	7084782	7084894
2H	118	1	118	7085698	7085814
2H	116	3	118	7086052	7086166
2H	116	3	118	7086169	7086283
2H	118	1	118	7086284	7086401
2H	116	3	118	7086404	7086518
2H	116	3	118	7086521	7086636
2H	118	1	118	7086637	7086754
2H	118	1	118	7087321	7087437
2H	113	5	117	7087442	7087554
2H	118	1	118	7088358	7088474
2H	116	3	118	7088712	7088826
2H	116	3	118	7088829	7088943
2H	118	1	118	7088944	7089061
2H	116	3	118	7089064	7089178
2H	116	3	118	7089181	7089296
2H	118	1	118	7089297	7089414
2H	118	1	118	7089981	7090097
2H	87	3	88	7090921	7091007
2H	118	1	118	7091019	7091135
2H	116	3	118	7091373	7091487
2H	116	3	118	7091490	7091604
2H	118	1	118	7091605	7091722
2H	116	3	118	7091725	7091839
2H	116	3	118	7091842	7091957
2H	118	1	118	7091958	7092075
2H	118	1	118	7092642	7092758
2H	113	5	117	7092763	7092875
2H	86	3	88	7093583	7093668
2H	118	1	118	7093680	7093796
2H	116	3	118	7094034	7094148
2H	118	1	118	7094266	7094383
2H	116	3	118	7094503	7094618
2H	118	1	118	7094619	7094736
2H	118	1	118	7095303	7095419
2H	113	5	117	7095424	7095536
2H	86	3	88	7096243	7096328
2H	118	1	118	7096340	7096456
2H	116	3	118	7096694	7096808
2H	116	3	118	7096811	7096925
2H	118	1	118	7096926	7097043
2H	116	3	118	7097046	7097160
2H	116	3	118	7097163	7097278
2H	118	1	118	7097279	7097396
2H	118	1	118	7097964	7098080
2H	113	5	117	7098085	7098197
2H	86	3	88	7098904	7098989
2H	118	1	118	7099001	7099117
2H	116	3	118	7099355	7099469
2H	118	1	118	7099587	7099704
2H	116	3	118	7099707	7099821
2H	116	3	118	7099824	7099939
2H	118	1	118	7099940	7100057
2H	118	1	118	7100625	7100741
2H	113	5	117	7100746	7100858
2H	86	3	88	7101566	7101651
2H	118	1	118	7101663	7101779
2H	116	3	118	7102017	7102131
2H	116	3	118	7102134	7102248
2H	118	1	118	7102249	7102366
2H	116	3	118	7102369	7102483
2H	116	3	118	7102486	7102601
2H	118	1	118	7102602	7102719
2H	118	1	118	7103286	7103402
2H	113	5	117	7103407	7103519
2H	86	3	88	7104226	7104311
2H	118	1	118	7104323	7104439
2H	116	3	118	7104677	7104791
2H	116	3	118	7104794	7104908
2H	118	1	118	7104909	7105026
2H	116	3	118	7105029	7105143
2H	116	3	118	7105146	7105261
2H	118	1	118	7105262	7105379
2H	118	1	118	7105946	7106062
2H	86	3	88	7106887	7106972
2H	118	1	118	7106984	7107100
2H	116	3	118	7107338	7107452
2H	116	3	118	7107455	7107569
2H	118	1	118	7107570	7107687
2H	116	3	118	7107690	7107804
2H	116	3	118	7107807	7107922
2H	118	1	118	7107923	7108040
2H	118	1	118	7108607	7108723
2H	113	5	117	7108728	7108840
2H	86	3	88	7109548	7109633
2H	118	1	118	7109645	7109761
2H	116	3	118	7109999	7110113
2H	116	3	118	7110116	7110230
2H	118	1	118	7110231	7110348
2H	116	3	118	7110351	7110465
2H	116	3	118	7110468	7110583
2H	118	1	118	7110584	7110701
2H	118	1	118	7111268	7111384
2H	113	5	117	7111389	7111501
2H	86	3	88	7112209	7112294
2H	118	1	118	7112306	7112422
2H	116	3	118	7112660	7112774
2H	116	3	118	7112777	7112891
2H	118	1	118	7112892	7113009
2H	116	3	118	7113012	7113126
2H	116	3	118	7113129	7113244
2H	118	1	118	7113245	7113362
2H	118	1	118	7113929	7114045
2H	113	5	117	7114050	7114162
2H	118	1	118	7115102	7115219
2H	116	3	118	7115222	7115337
2H	116	3	118	7115457	7115571
2H	118	1	118	7115688	7115804
2H	118	1	118	7116860	7116977
2H	118	1	118	7117446	7117562
2H	115	3	117	7119205	7119318
2H	118	1	118	7119555	7119671
2H	116	3	118	7121809	7121923
2H	118	1	118	7122271	7122387
2H	117	1	117	7122742	7122856
2H	116	3	118	7122978	7123092
2H	58	1	58	7123446	7123503
2H	118	1	118	7141166	7141282
2H	118	1	118	7141831	7141947
2H	92	26	117	7144685	7144775
2H	118	1	118	7145012	7145129
2H	116	3	118	7145249	7145364
2H	118	1	118	7146531	7146648
2H	114	5	118	7147101	7147214
2H	118	1	118	7147333	7147449
2H	116	3	118	7147687	7147802
2H	115	3	117	7147805	7147918
2H	114	5	118	7147924	7148037
2H	116	3	118	7148040	7148155
2H	116	3	118	7148158	7148273
2H	116	3	118	7149061	7149175
2H	114	5	118	7163708	7163821
2H	116	3	118	7164411	7164526
2H	116	3	118	7164529	7164643
2H	118	1	118	7164879	7164995
2H	116	3	118	7165468	7165582
2H	116	3	118	7166055	7166170
2H	118	1	118	7166407	7166524
2H	114	3	116	7166879	7166992
2H	116	3	118	7167817	7167932
2H	118	1	118	7167933	7168050
2H	116	3	118	7168401	7168516
2H	116	1	116	7168517	7168632
2H	118	1	118	7168753	7168870
2H	118	1	118	7169452	7169569
2H	118	1	118	7170150	7170266
2H	116	3	118	7170269	7170384
2H	116	3	118	7180364	7180478
2H	116	3	118	7352326	7352440
2H	116	3	118	10437424	10437310
2H	116	3	118	10438129	10438014
2H	119	4	118	10438485	10438367
2H	116	3	118	10438602	10438489
2H	109	5	113	10438949	10438841
2H	116	3	118	10439069	10438954
2H	116	3	118	10439187	10439072
2H	112	7	118	10439652	10439542
2H	116	3	118	10440127	10440012
2H	116	3	118	10440478	10440365
2H	116	3	118	10441063	10440948
2H	118	1	118	10441417	10441302
2H	112	7	118	10441528	10441418
2H	116	3	118	10442003	10441888
2H	116	3	118	10442354	10442241
2H	116	3	118	10442939	10442824
2H	118	1	118	10443293	10443178
2H	112	7	118	10443404	10443294
2H	115	4	118	10444113	10443999
2H	106	3	108	10444349	10444244
2H	116	3	118	10444814	10444699
2H	118	1	118	10445167	10445052
2H	116	3	118	10445751	10445637
2H	106	3	108	10446219	10446114
2H	116	3	118	10446455	10446340
2H	118	1	118	10446693	10446576
2H	118	1	118	10446926	10446811
2H	116	3	118	10447604	10447490
2H	115	4	118	10448074	10447960
2H	113	6	118	10448189	10448077
2H	118	1	118	10448665	10448548
2H	116	3	118	10449482	10449367
2H	116	3	118	10449599	10449485
2H	116	3	118	10449833	10449718
2H	114	3	116	10450304	10450191
2H	119	4	118	10450660	10450542
2H	116	3	118	10450777	10450664
2H	109	5	113	10451124	10451016
2H	116	3	118	10451244	10451129
2H	116	1	116	10996591	10996706
2H	118	1	118	10997179	10997296
2H	118	1	118	10997297	10997414
2H	105	8	112	10997774	10997878
2H	116	3	118	10998122	10998237
2H	118	1	118	10999062	10999179
2H	108	1	108	10999180	10999286
2H	112	7	118	10999303	10999414
2H	116	3	118	10999417	10999532
2H	110	3	112	10999652	10999760
2H	118	1	118	10999884	11000000
2H	114	3	116	11000003	11000116
2H	118	1	118	11000237	11000354
2H	116	3	118	11000709	11000824
2H	118	1	118	11001178	11001294
2H	115	1	115	11001295	11001409
2H	116	3	118	11001999	11002114
2H	105	8	112	11012056	11012160
2H	118	1	118	11012400	11012516
2H	110	7	116	11012641	11012750
2H	118	1	118	11013225	11013340
2H	112	7	118	11013583	11013694
2H	116	3	118	11013933	11014048
2H	117	3	118	11015301	11015415
2H	119	1	118	11016005	11016123
2H	118	1	118	11016124	11016241
2H	118	1	118	11016242	11016359
2H	117	1	117	11016594	11016710
2H	118	1	118	11017869	11017985
2H	116	3	118	24598241	24598356
2H	106	7	112	24598363	24598467
2H	109	10	118	24598718	24598826
2H	118	1	118	24598945	24599061
2H	87	3	89	24599768	24599854
2H	116	3	118	24600234	24600349
2H	116	3	118	24600352	24600467
2H	118	1	118	24600821	24600938
2H	117	3	118	24601521	24601637
2H	116	3	118	24601756	24601871
2H	112	7	118	24601878	24601989
2H	116	3	118	24602229	24602343
2H	116	3	118	24602928	24603043
2H	116	3	118	24603518	24603633
2H	118	1	118	24603752	24603869
2H	116	3	118	24603872	24603987
2H	118	1	118	24604341	24604458
2H	107	5	111	24604922	24605028
2H	116	3	118	24605031	24605145
2H	116	3	118	24605383	24605498
2H	116	3	118	24606324	24606438
2H	112	7	118	24606445	24606556
2H	116	3	118	24606793	24606908
2H	116	3	118	24607146	24607260
2H	118	1	118	24620005	24620122
2H	115	3	117	24620125	24620239
2H	118	1	118	24620829	24620946
2H	116	3	118	24621067	24621182
2H	107	5	111	24621658	24621764
2H	116	3	118	24622353	24622467
2H	112	7	118	24622474	24622585
2H	116	3	118	24623536	24623651
2H	112	7	118	24624011	24624122
2H	116	3	118	24624334	24624449
2H	118	3	118	24624452	24624568
2H	118	1	118	24715382	24715498
2H	116	3	118	24715619	24715734
2H	110	3	112	24717357	24717466
2H	105	14	118	24718773	24718877
2H	105	4	108	24719233	24719337
2H	116	3	118	24719939	24720053
2H	116	3	118	24720290	24720405
2H	106	7	112	24720412	24720517
2H	116	3	118	24720689	24720804
2H	118	1	118	24721041	24721158
2H	116	3	118	24765511	24765396
2H	116	3	118	24765630	24765745
2H	118	1	118	24766331	24766448
2H	116	3	118	24766766	24766881
2H	106	7	112	24766888	24766993
2H	118	1	118	24767823	24767940
2H	116	3	118	24768295	24768410
2H	106	7	112	24768417	24768522
2H	116	3	118	24769636	24769750
2H	111	8	118	24769876	24769986
2H	106	7	112	24769993	24770098
2H	116	3	118	24770224	24770339
2H	110	3	112	24770342	24770451
2H	116	3	118	24771281	24771396
2H	106	7	112	24771403	24771508
2H	116	3	118	203666103	203665989
2H	117	1	116	204498576	204498690
2H	112	5	116	664456187	664456298
2H	110	3	112	664456303	664456412
2H	118	1	118	664456768	664456885
2H	118	1	118	664457003	664457120
2H	118	1	118	664457357	664457466
2H	118	1	118	664457467	664457584
2H	118	1	118	664457585	664457702
2H	112	3	113	664457705	664457816
2H	118	1	118	664457939	664458056
2H	116	3	118	664458059	664458173
2H	115	3	117	664458176	664458289
2H	116	1	116	664458293	664458408
2H	118	1	118	664458643	664458757
2H	118	1	118	664459229	664459346
2H	118	1	118	664459347	664459463
2H	71	48	118	664460203	664460273
2H	84	35	118	664460672	664460755
2H	116	3	118	665361929	665362044
2H	116	3	118	665362282	665362397
2H	116	3	118	665362520	665362634
2H	115	1	115	665362635	665362748
2H	116	3	118	665362870	665362984
2H	115	3	117	665363340	665363454
2H	116	3	118	665363460	665363574
2H	116	3	118	665364484	665364599
2H	116	3	118	665364839	665364954
2H	110	3	112	665365418	665365527
2H	116	3	118	665365647	665365762
2H	111	8	118	665365770	665365880
2H	115	3	117	665365883	665365997
2H	110	3	112	665366585	665366694
2H	113	7	118	665366819	665366930
2H	115	3	117	665367051	665367165
2H	116	3	118	665367171	665367285
2H	116	3	118	665367977	665368092
2H	116	3	118	665368332	665368446
2H	110	3	112	665368784	665368893
2H	116	3	118	665369014	665369129
2H	111	8	118	665369137	665369246
2H	115	3	117	665369935	665370049
2H	113	1	112	665370287	665370398
2H	115	3	117	665370989	665371093
2H	116	3	118	665371099	665371213
2H	110	3	112	665371920	665372029
2H	116	3	118	665372150	665372265
2H	111	8	118	665372273	665372382
2H	115	3	117	665373071	665373185
2H	118	1	118	665374238	665374355
2H	110	3	112	665374826	665374935
2H	118	1	118	665374936	665375053
2H	116	3	118	665375056	665375171
2H	111	8	118	665375179	665375288
2H	116	3	118	665375623	665375738
2H	116	3	118	665375978	665376092
2H	116	3	118	665376244	665376358
2H	116	3	117	665377293	665377408
2H	113	1	112	665377646	665377757
2H	116	3	118	665378459	665378573
2H	116	3	118	665379161	665379276
2H	116	3	118	665379515	665379629
2H	105	8	112	665379990	665380094
2H	115	3	117	665380568	665380682
2H	113	1	112	665380921	665381032
2H	115	3	117	665381624	665381728
2H	116	3	118	665381734	665381848
2H	116	3	118	665382436	665382551
2H	116	3	118	665382791	665382905
2H	105	8	112	665383266	665383370
2H	115	3	117	665383844	665383958
2H	113	1	112	665384197	665384308
2H	116	3	118	665385010	665385124
2H	116	3	118	665385712	665385827
2H	116	3	118	665386067	665386181
2H	105	8	112	665386542	665386646
2H	115	3	117	665387120	665387234
2H	113	1	112	665387473	665387584
2H	116	3	118	665388286	665388400
2H	116	3	118	665388988	665389103
2H	116	3	118	665389343	665389457
2H	105	8	112	665389818	665389922
2H	115	3	117	665390396	665390510
2H	113	1	112	665390749	665390860
2H	115	3	117	665391452	665391556
2H	116	3	118	665391562	665391676
2H	116	3	118	665392264	665392379
2H	116	3	118	665392619	665392733
2H	105	8	112	665393094	665393198
2H	115	3	117	665393672	665393786
2H	113	1	112	665394025	665394136
2H	115	3	117	665394728	665394832
2H	116	3	118	665394838	665394952
2H	116	3	118	665395540	665395655
2H	116	3	118	665395895	665396009
2H	105	8	112	665396370	665396474
2H	115	3	117	665396948	665397062
2H	113	1	112	665397300	665397411
2H	115	3	117	665398003	665398107
2H	116	3	118	665398113	665398227
2H	116	3	118	665398815	665398930
2H	116	3	118	665399170	665399284
2H	105	8	112	665399645	665399749
2H	115	3	117	665400223	665400337
2H	113	1	112	665400576	665400687
2H	115	3	117	665401279	665401383
2H	116	3	118	665401389	665401503
2H	116	3	118	665402091	665402206
2H	116	3	118	665402446	665402559
2H	105	8	112	665402920	665403024
2H	110	3	112	665403498	665403607
2H	115	3	117	665404081	665404195
2H	113	1	112	665404434	665404545
2H	115	3	117	665405137	665405241
2H	116	3	118	665405247	665405361
2H	116	3	118	665405949	665406064
2H	114	3	116	665406304	665406415
2H	105	8	112	665406778	665406882
2H	115	3	117	665407356	665407470
2H	113	1	112	665407709	665407820
2H	115	3	117	665408412	665408516
2H	116	3	118	665408522	665408636
2H	116	3	118	665409224	665409339
2H	116	3	118	665409578	665409692
2H	105	8	112	665410053	665410157
2H	115	3	117	665410631	665410745
2H	113	1	112	665410984	665411095
2H	115	3	117	665411687	665411791
2H	116	3	118	665412499	665412614
2H	117	1	116	665413086	665413201
2H	116	3	118	665413324	665413438
2H	110	3	112	665413441	665413549
2H	118	1	118	665413550	665413667
2H	116	3	118	665413670	665413785
2H	111	8	118	665413793	665413902
2H	112	7	118	665413909	665414019
2H	116	3	118	665414473	665414588
2H	115	3	117	665415179	665415293
2H	116	3	118	665415299	665415414
2H	116	3	118	665415770	665415884
2H	116	3	118	665416006	665416120
2H	119	1	118	665416238	665416355
2H	110	3	112	665416466	665416575
2H	115	3	117	665417049	665417163
2H	116	3	118	665417169	665417284
2H	113	1	112	665417402	665417513
2H	115	3	117	665418105	665418209
[truncated: 12,978 more rows]

## Sheet: HvuSat04-118
HvuSat04-118
satDNA lenght 118 nt
Genome assembly analysis (MorexV3_pseudomolecules_assembly)								Validation of satDNA sequences by in situ Hybridisation
				CHROMOSOME POSITION
Chromosome	alignment length	alignment start	alignment end	start	end			FISH Signal
1H	109	10	118	1780387	1780279		Chromosome 1H	ST/-/ST
1H	118	1	118	1780747	1780630		Chromosome 2H	ST/-/-
1H	120	1	118	1780983	1780866		Chromosome 3H	ST/-/-
1H	118	1	118	1781321	1781205		Chromosome 4H	ST/-/ST
1H	118	1	118	1781439	1781322		Chromosome 5H	O/-/-
1H	118	1	118	1781557	1781440		Chromosome 6H	O/-/ST
1H	119	1	118	1781676	1781558		Chromosome 7H
1H	120	1	118	1781795	1781677
1H	116	3	118	1782490	1782376
1H	116	3	118	1782961	1782846
1H	119	1	118	1783198	1783080
1H	114	5	118	2443496	2443609
1H	118	1	118	2446315	2446432
1H	118	3	118	4527175	4527290
1H	121	1	118	4534652	4534768
1H	118	3	118	4546644	4546759
1H	118	1	118	4549677	4549794
1H	118	3	118	4551440	4551555
1H	118	1	118	4557268	4557385
1H	121	1	118	4560771	4560887
1H	121	1	118	4567422	4567538
1H	120	1	118	4579422	4579539
1H	121	1	118	4579658	4579774
1H	118	1	118	4582927	4583044
1H	121	1	118	4583163	4583279
1H	121	1	118	4666823	4666939
1H	118	1	118	4669619	4669736
1H	118	1	118	4690649	4690766
1H	118	1	118	4694170	4694287
1H	118	1	118	4701211	4701328
1H	115	4	118	4724160	4724274
1H	115	4	118	4729969	4730083
1H	118	1	118	4732201	4732317
1H	118	1	118	4736498	4736615
1H	121	1	118	4736734	4736850
1H	119	1	118	4753009	4753126
1H	121	1	118	4756357	4756473
1H	118	1	118	4763998	4764115
1H	118	1	118	4767943	4768060
1H	118	1	118	4769917	4770034
1H	118	1	118	4771889	4772006
1H	120	1	118	4776594	4776710
1H	118	1	118	4795875	4795992
1H	117	2	118	4828949	4829065
1H	113	6	118	4833478	4833590
1H	119	1	118	4834988	4835105
1H	89	30	118	4899373	4899461
1H	118	1	118	4900851	4900968
1H	118	1	118	4905228	4905345
1H	119	2	118	4905583	4905700
1H	117	1	117	5985202	5985087
1H	51	64	114	5986614	5986564
1H	51	64	114	5988732	5988682
1H	51	64	114	5990498	5990448
1H	51	64	114	5992263	5992213
1H	117	1	117	5993602	5993487
1H	51	64	114	5995025	5994975
1H	118	1	118	5995307	5995191
1H	51	64	114	5997410	5997360
1H	118	1	118	5998314	5998198
1H	51	64	114	5998739	5998689
1H	118	1	118	6000078	5999962
1H	51	64	114	6000503	6000453
1H	116	3	118	6002789	6002675
1H	106	13	118	6003618	6003513
1H	118	1	118	6004216	6004100
1H	51	64	114	6004641	6004591
1H	119	1	118	6005277	6005161
1H	116	3	118	6006927	6006813
1H	106	13	118	6007756	6007651
1H	119	1	118	6008589	6008473
1H	114	5	118	6009542	6009430
1H	118	1	117	6011073	6010956
1H	115	1	115	6011190	6011076
1H	106	13	118	6012350	6012245
1H	113	4	116	6012711	6012599
1H	114	1	114	6012948	6012836
1H	118	1	118	6014832	6014716
1H	51	64	114	6015257	6015207
1H	117	1	117	6016706	6016591
1H	106	13	118	6018471	6018366
1H	118	1	118	6021551	6021435
1H	51	64	114	6021801	6021751
1H	106	13	118	6023502	6023397
1H	106	13	118	6025739	6025634
1H	118	1	118	6027042	6026926
1H	51	64	114	6027292	6027242
1H	106	13	118	6028993	6028888
1H	106	13	118	6031230	6031125
1H	118	1	118	6032533	6032417
1H	51	64	114	6032783	6032733
1H	107	13	118	6034484	6034379
1H	106	13	118	6036144	6036039
1H	107	13	118	6037807	6037702
1H	106	13	118	6039467	6039362
1H	87	33	118	6040869	6040785
1H	106	13	118	6041303	6041198
1H	119	1	118	6042137	6042021
1H	118	1	118	6042373	6042256
1H	113	5	117	6042604	6042493
1H	114	5	118	6046149	6046037
1H	118	1	118	6046977	6046860
1H	113	5	117	6047208	6047097
1H	116	2	117	6048375	6048260
1H	106	10	114	6049010	6048906
1H	106	13	118	6049694	6049589
1H	109	10	118	6051222	6051114
1H	117	1	117	6837796	6837911
1H	118	1	118	6839973	6840090
1H	115	3	117	6840211	6840325
1H	118	1	118	6840445	6840552
1H	118	1	118	6840553	6840670
1H	118	1	118	6841024	6841141
1H	118	1	118	8382967	8383084
1H	118	1	118	8385093	8385210
1H	118	1	118	8389571	8389688
1H	118	1	118	8418364	8418481
1H	119	1	118	8419658	8419775
1H	118	1	118	8426013	8426130
1H	116	3	118	8427428	8427543
1H	116	3	118	8430347	8430462
1H	118	1	118	8464295	8464412
1H	118	1	118	8466401	8466518
1H	118	1	118	8467785	8467902
1H	118	1	118	8479383	8479500
1H	118	1	118	8481489	8481606
1H	118	1	118	8482873	8482990
1H	119	1	118	12039559	12039676
2H	117	2	118	24337	24452
2H	34	82	115	229917	229950
2H	115	1	115	233349	233463
2H	115	4	118	846724	846610
2H	118	1	117	10998574	10998458
2H	114	6	118	24600209	24600098
2H	119	1	118	24621283	24621166
2H	118	1	118	24715481	24715365
2H	118	1	118	24720153	24720037
2H	118	1	118	24768157	24768042
2H	118	1	118	204531538	204531421
3H	42	77	118	444291	444250
3H	111	4	114	753879	753769
3H	105	14	118	820819	820715
3H	89	31	118	916910	916823
3H	74	44	117	2252274	2252346
3H	118	1	118	2439086	2438969
3H	115	4	118	2494033	2493919
3H	119	1	118	2494389	2494273
3H	31	88	118	4315261	4315231
3H	55	64	118	4315574	4315520
3H	105	14	118	4316086	4315982
3H	115	4	118	4316214	4316100
3H	34	85	118	4316488	4316455
3H	115	4	118	4459605	4459491
3H	118	1	118	4459842	4459727
3H	108	11	118	4460291	4460185
3H	53	66	118	4460354	4460302
3H	116	3	118	4460757	4460642
3H	118	1	118	4460994	4460877
3H	118	1	118	4468152	4468038
3H	117	1	117	4468266	4468154
3H	116	1	116	4468382	4468269
3H	120	1	118	4492259	4492143
3H	118	1	116	4492452	4492336
3H	117	1	115	4492688	4492573
3H	118	1	118	4492806	4492689
3H	116	1	116	4493133	4493018
3H	118	1	118	5548495	5548378
3H	117	2	118	5557702	5557587
3H	118	1	118	5558874	5558759
3H	118	1	118	5561113	5560997
3H	116	3	118	5562170	5562056
3H	118	1	118	5566645	5566528
3H	115	4	118	5619397	5619284
3H	118	1	118	5620456	5620339
3H	101	18	118	5622308	5622208
3H	106	14	118	5623251	5623147
3H	110	9	118	5624907	5624799
3H	101	18	118	5630947	5630847
3H	118	1	118	5634492	5634376
3H	101	18	118	5636579	5636479
3H	114	5	118	5639216	5639105
3H	78	42	118	5639298	5639221
3H	115	4	118	5640154	5640041
3H	118	1	118	5640392	5640275
3H	118	1	118	5655777	5655662
3H	41	78	118	6542504	6542544
3H	119	1	118	6644986	6645103
3H	37	82	118	6665799	6665835
3H	119	1	118	6670735	6670852
3H	115	4	118	7222112	7221998
3H	115	5	118	518123470	518123358
3H	118	1	118	518144539	518144423
3H	114	5	118	518147819	518147707
3H	118	1	118	518148873	518148757
3H	118	1	118	518150283	518150167
3H	113	6	118	518208050	518208161
3H	115	5	118	518209491	518209602
3H	114	5	118	518213720	518213832
3H	118	1	118	518214772	518214888
3H	118	1	118	518215937	518216053
3H	114	5	118	518218000	518218112
3H	114	5	118	518220587	518220699
3H	114	5	118	518223291	518223403
3H	118	1	118	518225823	518225939
3H	117	2	118	518239817	518239932
3H	114	5	118	518418614	518418726
3H	118	1	118	556259400	556259516
3H	113	6	118	556274620	556274731
3H	118	1	118	556275908	556276024
3H	117	2	118	556278823	556278938
3H	114	5	118	556312891	556313003
3H	114	5	118	556319359	556319471
3H	118	1	118	556341366	556341482
3H	115	5	118	556343842	556343954
3H	118	1	118	556366197	556366313
3H	114	5	118	562826168	562826057
3H	114	5	118	562857209	562857098
3H	38	81	118	562886735	562886698
3H	118	1	118	562887485	562887370
3H	118	1	118	562888660	562888545
3H	118	1	118	562899942	562899826
3H	118	1	118	562913449	562913333
3H	116	4	118	562927867	562927755
3H	113	6	118	562930372	562930260
3H	113	6	118	562934790	562934679
3H	116	3	118	621113597	621113482
3H	116	3	118	621119017	621118902
3H	116	3	118	621124317	621124202
3H	116	3	118	621127849	621127734
3H	116	3	118	621132329	621132214
3H	118	3	118	621205858	621205744
3H	118	3	118	621208444	621208330
3H	118	3	118	621211034	621210920
3H	118	3	118	621213621	621213507
3H	115	5	118	621227662	621227550
3H	118	3	118	621229546	621229432
3H	59	61	118	621230194	621230136
3H	118	3	118	621234555	621234441
3H	95	25	118	621235238	621235145
3H	117	3	118	621237128	621237014
3H	95	25	118	621237812	621237719
3H	118	3	118	621247932	621247818
3H	95	25	118	621248616	621248523
3H	118	3	118	621250511	621250397
3H	114	5	118	621251215	621251102
3H	114	5	118	621253803	621253690
3H	118	3	118	621255688	621255574
3H	114	5	118	621256392	621256279
3H	114	5	118	621258980	621258867
3H	95	25	118	621273791	621273698
3H	115	5	118	621276400	621276287
3H	115	5	118	621278990	621278877
3H	115	5	118	621281343	621281230
3H	115	5	118	621283696	621283583
3H	115	5	118	621286050	621285937
3H	115	5	118	621288640	621288527
3H	95	25	118	621291442	621291349
3H	95	25	118	621294012	621293919
3H	118	3	118	621296626	621296512
3H	118	3	118	621297688	621297574
3H	95	25	118	621298372	621298279
3H	118	3	118	621300278	621300164
3H	62	57	118	621301286	621301225
3H	95	25	118	621302024	621301931
3H	118	3	118	621303929	621303815
3H	115	5	118	621304633	621304520
3H	115	5	118	621306161	621306048
3H	115	5	118	621309337	621309224
3H	118	3	118	621318405	621318291
3H	63	57	118	621319056	621318995
3H	118	3	118	621326777	621326663
3H	118	3	118	621328305	621328191
3H	118	3	118	621331803	621331689
3H	115	5	118	621332507	621332394
3H	118	3	118	621335301	621335187
3H	115	5	118	621336005	621335892
3H	118	3	118	621338799	621338685
3H	115	5	118	621339503	621339390
3H	118	3	118	621341269	621341155
3H	115	5	118	621341973	621341860
3H	118	3	118	621344766	621344652
3H	115	5	118	621345470	621345357
3H	118	3	118	621347236	621347122
3H	115	5	118	621347940	621347827
3H	38	81	118	621350302	621350265
3H	118	3	118	621361074	621360959
3H	38	81	118	621374187	621374150
3H	120	4	118	621377754	621377636
3H	62	57	118	621381147	621381086
3H	120	4	118	621385658	621385540
3H	120	4	118	621386606	621386488
3H	119	3	118	621395367	621395253
3H	115	5	118	621396071	621395958
3H	118	3	118	621397131	621397017
3H	115	5	118	621397834	621397721
3H	115	5	118	621400422	621400309
3H	118	3	118	621401482	621401368
3H	115	5	118	621402186	621402073
3H	115	5	118	621404774	621404661
3H	115	5	118	621406538	621406425
3H	116	4	118	621409128	621409014
3H	117	3	118	621427233	621427118
3H	120	4	118	621432172	621432054
3H	116	4	118	621433116	621433002
3H	120	4	118	621437126	621437008
3H	116	4	118	621438069	621437955
3H	118	3	118	621439760	621439645
3H	118	3	118	621464373	621464258
3H	115	6	118	621466374	621466262
4H	118	1	118	2458353	2458468
4H	86	33	118	2558321	2558406
4H	86	33	118	2578518	2578603
4H	116	5	118	4626807	4626692
4H	118	1	118	6095825	6095941
4H	108	11	118	6096069	6096176
4H	118	1	118	6099718	6099835
4H	118	1	118	6099836	6099952
4H	118	1	118	6100070	6100187
4H	118	1	118	6100341	6100458
4H	118	1	118	6111160	6111277
4H	119	1	118	6111441	6111559
4H	118	1	118	6112429	6112546
4H	118	1	118	6112665	6112782
4H	117	1	117	6113768	6113884
4H	119	1	118	6114002	6114119
4H	118	1	118	6116266	6116383
4H	116	3	118	6118357	6118468
4H	116	3	118	6118694	6118809
4H	118	1	118	6118810	6118926
4H	117	1	117	6119279	6119395
4H	118	1	118	6123218	6123335
4H	118	1	118	6124579	6124696
4H	118	1	118	6136204	6136321
4H	116	1	115	6137750	6137864
4H	116	3	118	6138153	6138268
4H	119	1	118	6138504	6138621
4H	118	1	118	6140846	6140963
4H	118	1	118	6141434	6141551
4H	118	1	118	6141670	6141786
4H	118	1	118	6142829	6142946
4H	118	1	118	6536547	6536430
4H	118	1	118	6543259	6543142
4H	118	1	118	6544790	6544673
4H	118	1	118	6547852	6547735
4H	118	1	118	6549387	6549272
4H	119	1	118	6550916	6550799
4H	118	1	118	6552437	6552322
4H	118	1	118	6558276	6558159
4H	118	1	118	6559808	6559691
4H	118	1	118	6561340	6561223
4H	118	1	118	6562872	6562755
4H	118	1	118	6564404	6564287
4H	118	1	118	6565936	6565819
4H	118	1	118	6567468	6567351
4H	118	1	118	6569000	6568883
4H	118	1	118	6570532	6570415
4H	118	1	118	6572064	6571947
4H	118	1	118	6573596	6573479
4H	118	1	118	6575128	6575011
4H	118	1	118	6576660	6576543
4H	118	1	118	6578192	6578075
4H	118	1	118	6579724	6579607
4H	118	1	118	6581256	6581139
4H	118	1	118	6582788	6582671
4H	118	1	118	6584320	6584203
4H	118	1	118	6585852	6585735
4H	118	1	118	6587384	6587267
4H	118	1	118	6588916	6588799
4H	118	1	118	6590448	6590331
4H	118	1	118	6591980	6591863
4H	118	1	118	6593512	6593395
4H	118	1	118	6595044	6594927
4H	118	1	118	6600741	6600624
4H	104	14	117	6600846	6600743
4H	68	50	117	7471876	7471809
4H	118	1	118	7502144	7502027
4H	118	1	118	7502730	7502614
4H	115	3	117	7503554	7503440
4H	108	10	117	7505336	7505229
4H	114	4	117	7505575	7505463
4H	114	2	115	7506284	7506171
4H	54	64	117	7507516	7507463
4H	115	4	118	7530618	7530504
4H	108	11	118	7530847	7530740
4H	54	64	117	7531500	7531447
4H	114	4	117	7531910	7531797
4H	114	2	115	7532854	7532741
4H	108	11	118	7533551	7533444
4H	117	1	117	7533913	7533798
4H	115	4	118	7581288	7581174
4H	118	1	118	7581526	7581409
4H	115	4	118	7582335	7582221
4H	116	3	118	7583397	7583282
4H	117	1	117	7583722	7583608
4H	115	4	118	7583953	7583841
4H	55	64	117	7584012	7583958
4H	117	1	117	7584642	7584528
4H	65	54	118	7587144	7587080
4H	113	4	116	7587388	7587276
4H	118	1	118	7589312	7589196
4H	118	1	117	7590319	7590203
4H	115	1	115	7592642	7592528
4H	120	1	118	7593431	7593312
4H	118	1	117	7595961	7595845
4H	118	1	118	7597835	7597718
4H	116	1	115	7598283	7598169
4H	120	1	118	7599072	7598953
4H	118	1	117	7601605	7601489
4H	118	1	118	7603243	7603126
4H	118	1	118	7603479	7603362
4H	118	1	118	7605696	7605579
4H	109	10	118	7606041	7605933
4H	115	4	117	7607459	7607346
4H	117	1	117	7608050	7607934
4H	113	6	118	7608924	7608812
4H	115	4	118	7609278	7609164
4H	114	4	117	7610451	7610338
4H	115	4	118	7610922	7610808
4H	117	1	117	7612161	7612048
4H	118	1	118	7613189	7613072
4H	115	3	117	7613305	7613191
4H	118	1	118	7620532	7620415
4H	116	3	118	7621822	7621708
4H	115	4	118	7623233	7623119
4H	118	1	118	7625572	7625457
4H	119	1	118	7626987	7626870
4H	116	3	118	7648424	7648309
4H	102	17	118	7649880	7649780
4H	115	4	118	7650592	7650478
4H	117	1	117	7651065	7650949
4H	119	1	118	7651535	7651418
4H	109	10	118	7651762	7651654
4H	111	4	114	9182498	9182388
4H	114	5	118	10870662	10870550
4H	114	5	118	10870779	10870667
4H	114	5	118	10875349	10875237
4H	114	5	118	10875466	10875354
4H	80	39	118	11421859	11421938
4H	125	1	117	12839965	12839842
4H	120	1	118	13490316	13490199
4H	116	3	118	13490786	13490671
4H	115	4	118	13496104	13495990
4H	106	14	118	13553091	13552988
4H	114	5	118	13555351	13555238
4H	118	1	118	13586248	13586131
4H	89	30	118	13955203	13955115
4H	108	12	118	13969053	13968946
4H	116	3	118	14038158	14038043
4H	117	1	117	14356828	14356944
4H	118	1	118	14356946	14357063
4H	118	1	118	14366131	14366248
4H	118	1	118	14367058	14367175
4H	116	3	118	14367830	14367945
4H	90	27	115	14368416	14368505
4H	58	61	118	14369252	14369309
4H	117	1	117	14369428	14369543
4H	118	1	118	14370252	14370369
4H	119	1	118	14382363	14382480
4H	71	48	118	14383447	14383516
4H	28	91	118	14385126	14385153
4H	114	4	117	14385157	14385269
4H	119	1	118	14385271	14385389
4H	119	1	118	14393220	14393338
4H	118	1	118	14395440	14395557
4H	119	1	118	17901356	17901473
4H	79	40	118	17947798	17947873
4H	118	1	118	20431408	20431524
4H	118	1	118	20477841	20477958
4H	118	1	118	20480314	20480431
4H	118	1	118	20514553	20514670
4H	118	1	118	20531403	20531520
4H	97	22	118	20628903	20628998
4H	118	1	118	22197273	22197156
4H	118	1	118	22199064	22198947
4H	118	1	118	22204997	22204880
4H	106	1	106	22215978	22215873
4H	118	1	118	22217038	22216921
4H	107	12	118	22228853	22228747
4H	105	14	118	22235827	22235723
4H	118	1	118	22260982	22260865
4H	118	1	118	22261452	22261336
4H	118	1	118	22323865	22323748
4H	118	1	118	22328084	22327967
4H	120	1	118	22366879	22366996
4H	100	19	118	22368402	22368501
4H	118	2	118	24462905	24462791
4H	119	1	118	25599135	25599252
4H	115	4	118	25602680	25602793
4H	118	1	118	25629697	25629814
4H	115	4	118	25630095	25630209
4H	118	1	118	25663214	25663331
4H	118	1	118	25663923	25664039
4H	118	1	118	25674899	25675016
4H	118	1	118	25719598	25719715
4H	99	1	99	25723280	25723378
4H	116	3	118	27771172	27771057
4H	100	19	118	27772497	27772398
4H	117	2	118	27772749	27772633
4H	119	1	118	27773514	27773631
4H	114	6	118	27773980	27774093
4H	117	1	116	27775964	27776080
4H	119	1	118	27778180	27778297
4H	116	1	116	27780736	27780851
4H	115	3	117	27780938	27781052
4H	112	6	117	27781730	27781841
4H	116	1	116	27784959	27785074
4H	119	1	118	27787174	27787291
4H	116	1	116	27789730	27789845
4H	115	3	117	27789932	27790046
4H	112	6	117	27790724	27790834
4H	118	1	118	27791425	27791542
4H	116	1	116	27802454	27802568
4H	117	1	117	27802807	27802923
4H	118	1	118	27818709	27818826
4H	119	1	118	27819765	27819882
4H	118	1	118	27820470	27820587
4H	118	1	118	27821058	27821174
4H	115	1	115	27821175	27821289
4H	118	1	118	27821763	27821880
4H	118	1	118	27822021	27822138
4H	118	1	118	27822139	27822255
4H	119	1	118	27823470	27823587
4H	118	1	118	27824175	27824292
4H	118	1	118	27824763	27824879
4H	115	1	115	27824880	27824994
4H	118	1	118	27825468	27825585
4H	118	1	118	27825844	27825960
4H	118	1	118	27826588	27826705
4H	108	12	118	27856919	27857025
4H	115	4	118	27857381	27857495
4H	108	10	117	27858351	27858458
4H	117	3	118	27858580	27858695
4H	102	1	102	27859284	27859385
4H	118	1	118	69157175	69157292
4H	118	1	118	69160297	69160414
4H	118	1	118	69163057	69163174
4H	119	1	118	69167794	69167911
4H	95	26	118	69181678	69181771
4H	119	1	118	69182007	69182124
4H	118	1	118	69184691	69184808
4H	106	14	118	69185412	69185516
4H	118	1	118	69189259	69189376
4H	106	14	118	69194079	69194183
4H	118	1	118	69201792	69201909
4H	50	69	118	69204394	69204443
4H	36	83	118	525777603	525777568
4H	119	1	118	569872266	569872150
4H	118	1	118	584036623	584036740
4H	118	1	118	584039204	584039321
4H	119	1	118	584039791	584039908
4H	118	1	118	584040429	584040546
4H	116	4	118	584041910	584042025
4H	118	1	118	584042145	584042262
4H	118	1	118	584042705	584042822
4H	118	1	118	584042823	584042940
4H	115	4	118	584044283	584044397
4H	72	47	118	584044785	584044856
4H	118	1	118	584046024	584046141
4H	118	1	118	584047082	584047199
4H	117	3	118	584069346	584069462
4H	118	1	118	584072108	584072225
4H	118	1	118	584072226	584072343
4H	116	4	118	584073052	584073165
4H	118	1	118	584073697	584073814
4H	118	1	118	584076333	584076450
4H	118	1	118	584078969	584079086
4H	118	1	118	584082260	584082376
4H	118	1	118	584084350	584084465
4H	117	1	117	584084649	584084764
4H	118	2	118	584085941	584086057
4H	92	1	92	584094001	584094092
4H	115	1	115	584094167	584094279
4H	39	78	116	584094332	584094370
4H	116	4	118	584094376	584094488
4H	115	2	116	584095185	584095299
4H	118	1	118	584095538	584095655
4H	39	78	116	584096502	584096540
4H	118	1	118	584098178	584098295
4H	85	32	116	584098591	584098675
4H	118	1	118	584098678	584098795
4H	117	1	117	584099150	584099266
4H	117	1	116	584099740	584099855
4H	114	5	118	584100589	584100702
4H	118	1	118	584100938	584101055
4H	117	2	118	584102261	584102377
4H	117	1	117	584103204	584103320
4H	117	1	116	584103795	584103910
4H	116	3	118	584105113	584105228
4H	117	2	118	584106316	584106432
4H	117	1	117	584107257	584107373
4H	117	1	116	584107848	584107963
4H	118	1	118	584109046	584109163
4H	116	3	118	584109166	584109281
4H	117	2	118	584110369	584110485
4H	117	1	117	584111310	584111426
4H	114	5	118	584112748	584112861
4H	116	3	118	584113217	584113332
4H	117	2	118	584114420	584114536
4H	117	2	118	584116117	584116233
4H	118	1	118	584116796	584116913
4H	48	71	118	584118332	584118379
4H	120	1	118	584120816	584120934
4H	117	1	117	584122562	584122678
4H	117	2	118	584124443	584124558
4H	107	12	118	584124805	584124911
4H	117	1	117	584125148	584125264
4H	38	81	118	590109152	590109115
4H	105	14	118	592654680	592654577
4H	105	14	118	592656094	592655991
4H	87	32	118	592660779	592660694
4H	105	14	118	592663599	592663496
4H	105	14	118	592665241	592665138
4H	106	14	118	592666655	592666551
4H	105	14	118	592669349	592669246
4H	106	14	118	592670763	592670659
4H	105	14	118	592674680	592674577
4H	105	14	118	592675502	592675399
4H	105	14	118	592680447	592680344
4H	115	4	118	592682343	592682230
4H	105	14	118	592683272	592683169
4H	105	14	118	592709302	592709200
4H	118	1	118	594755652	594755536
4H	116	4	118	594789250	594789137
4H	112	6	117	594807529	594807419
4H	118	1	118	594887734	594887617
4H	64	55	118	594897310	594897248
4H	116	3	118	594897513	594897398
4H	116	4	118	594903838	594903725
4H	115	3	117	594904420	594904306
4H	118	1	118	595707164	595707281
4H	118	1	118	595710713	595710830
4H	119	1	118	595716805	595716922
4H	113	6	118	595717050	595717161
4H	106	14	118	595719556	595719660
4H	118	1	118	595723250	595723366
4H	118	1	118	595737437	595737553
4H	97	22	118	595766412	595766508
4H	102	14	115	595798841	595798942
4H	96	14	109	595807554	595807649
4H	115	4	118	596399635	596399521
4H	107	14	118	596482205	596482101
4H	95	25	118	596920338	596920245
4H	106	14	118	596948927	596948823
4H	117	1	117	596999584	596999468
4H	107	10	115	597000742	597000637
4H	105	14	118	597004335	597004231
4H	111	4	114	597024093	597023983
4H	104	14	117	597027812	597027709
4H	111	4	114	597029180	597029070
4H	104	15	118	597033297	597033194
4H	113	6	118	597334111	597333999
4H	120	1	118	597337262	597337146
4H	118	1	118	597351451	597351334
4H	117	1	117	598087702	598087586
4H	115	4	118	598087935	598087821
4H	83	35	117	598108946	598108864
4H	118	1	118	598110881	598110764
4H	43	76	117	598121660	598121619
4H	36	82	117	598152838	598152803
4H	118	1	118	598153134	598153017
4H	115	4	118	598153484	598153370
4H	118	1	118	598154540	598154423
4H	118	1	118	598154658	598154541
4H	116	1	116	598155125	598155010
4H	109	10	118	598155704	598155596
4H	115	4	118	598156401	598156288
4H	119	1	118	598158270	598158152
4H	115	4	118	598158385	598158271
4H	117	3	118	598158617	598158501
4H	118	1	118	598159324	598159207
4H	104	15	118	598160002	598159899
4H	118	1	118	598160803	598160686
4H	115	4	118	598161273	598161159
4H	105	14	118	598161850	598161746
4H	118	1	118	598162765	598162648
4H	116	4	118	598162881	598162766
4H	115	4	118	598163794	598163680
4H	116	4	118	598164972	598164858
4H	106	13	118	598166205	598166100
4H	118	1	118	598182906	598182789
4H	115	4	118	598183963	598183849
4H	118	1	118	598184202	598184085
4H	113	6	118	598185259	598185147
4H	116	2	117	598185499	598185384
4H	118	1	118	598185971	598185854
4H	115	1	114	598186325	598186211
4H	117	2	118	598215397	598215281
4H	115	4	118	598215747	598215633
4H	117	1	117	598216104	598215988
4H	118	1	118	598216458	598216341
4H	118	1	118	598217283	598217166
4H	109	10	118	598220617	598220509
4H	118	1	118	598220896	598220780
4H	118	1	118	598221250	598221133
4H	118	1	118	598221604	598221487
4H	118	1	118	598221958	598221841
4H	118	1	118	598222663	598222546
4H	114	5	118	598226002	598225889
4H	118	1	118	598226276	598226160
4H	118	1	118	598226630	598226513
4H	118	1	118	598226984	598226867
4H	118	1	118	598227338	598227221
4H	115	4	118	598228350	598228236
4H	117	1	117	598228587	598228471
4H	115	4	118	598228925	598228811
4H	115	4	118	598229855	598229741
4H	118	1	118	598230092	598229975
4H	115	4	118	598230796	598230682
4H	115	4	118	598231503	598231389
4H	33	86	118	598231774	598231742
4H	117	2	118	598232412	598232296
4H	115	4	118	598232764	598232650
4H	115	4	118	598232882	598232768
4H	118	1	118	598660525	598660408
4H	115	4	118	598660993	598660879
4H	100	19	118	598674856	598674758
4H	105	15	118	598679183	598679079
4H	118	1	118	598682885	598682768
4H	103	15	117	598683225	598683123
4H	116	4	118	598760801	598760687
4H	115	4	118	598761509	598761395
4H	116	3	118	598763024	598762909
4H	108	11	118	601176599	601176492
4H	118	1	118	601178962	601178845
4H	118	1	118	601233467	601233350
4H	119	1	118	601261541	601261424
4H	118	1	118	601262116	601261999
4H	104	14	117	601263078	601262975
4H	105	14	118	602390123	602390019
4H	119	1	118	603792331	603792214
4H	94	25	118	603794646	603794553
4H	115	4	118	603803779	603803665
4H	119	1	118	603814800	603814683
4H	114	5	118	605328120	605328008
4H	111	8	118	605374080	605373971
4H	36	83	118	605381694	605381659
4H	117	4	118	605383065	605382952
4H	105	14	118	605678724	605678620
4H	117	1	117	605679560	605679444
4H	118	1	118	605713078	605712961
4H	118	1	118	605732882	605732766
4H	115	4	118	607849105	607849219
4H	115	4	118	607852321	607852435
4H	115	4	118	607855537	607855651
4H	116	3	118	607905469	607905584
4H	117	2	118	607924878	607924994
4H	113	3	115	607943022	607943133
4H	76	14	89	608946145	608946071
4H	117	2	118	608947049	608946933
4H	105	14	118	608951468	608951365
4H	117	2	118	608952374	608952258
4H	105	14	118	608981789	608981685
4H	105	14	118	609040266	609040162
4H	116	3	118	609076760	609076645
4H	118	1	118	609077821	609077705
4H	85	32	116	609078492	609078408
4H	115	4	118	609688317	609688203
4H	115	4	118	609689095	609688981
4H	115	4	118	609707653	609707539
4H	119	1	118	609743474	609743357
4H	37	82	118	609759858	609759822
4H	116	4	118	609760644	609760531
4H	37	82	118	609762295	609762259
4H	120	1	118	609764718	609764600
4H	117	4	118	609767262	609767148
4H	118	1	118	609787568	609787451
4H	115	4	118	609788270	609788156
4H	107	12	118	609789563	609789457
5H	117	1	117	2514394	2514510
5H	115	3	117	2514965	2515079
5H	113	6	118	2515087	2515199
5H	118	1	118	2515671	2515788
5H	118	1	118	2515907	2516024
5H	118	1	118	2516495	2516611
5H	107	12	118	2516859	2516965
5H	118	1	118	2585195	2585312
5H	117	1	117	2585313	2585429
5H	118	1	118	2586127	2586244
5H	119	1	118	2586917	2587034
5H	102	14	115	2587124	2587225
5H	118	1	118	2588514	2588631
5H	119	1	118	2589682	2589799
5H	118	1	118	2609624	2609740
5H	118	1	118	2611214	2611331
5H	118	1	118	2611332	2611448
5H	77	41	117	2611479	2611555
5H	116	1	116	2612731	2612846
5H	118	1	118	2612966	2613083
5H	119	1	118	2613674	2613791
5H	117	1	117	2614689	2614805
5H	116	3	118	2626077	2626192
5H	118	1	118	2626665	2626782
5H	117	2	118	2627379	2627495
5H	118	1	118	2627732	2627849
5H	105	14	118	588010461	588010360
5H	107	12	118	588038163	588038057
5H	107	12	118	588040052	588039946
5H	107	12	118	588041087	588040981
5H	107	12	118	588042974	588042868
5H	107	12	118	588046746	588046640
5H	107	12	118	588048633	588048527
5H	107	12	118	588050520	588050414
5H	107	12	118	588052407	588052301
5H	107	12	118	588054294	588054188
5H	107	12	118	588056181	588056075
5H	107	12	118	588059948	588059842
5H	107	12	118	588061835	588061729
5H	107	12	118	588063722	588063616
5H	107	12	118	588065610	588065504
5H	107	12	118	588067497	588067391
5H	107	12	118	588069380	588069274
5H	107	12	118	588071267	588071161
5H	107	12	118	588073154	588073048
5H	107	12	118	588076921	588076815
5H	107	12	118	588078807	588078701
5H	107	12	118	588080693	588080587
5H	107	12	118	588082579	588082473
5H	107	12	118	588084465	588084359
5H	107	12	118	588086351	588086245
5H	107	12	118	588088237	588088131
5H	107	12	118	588090124	588090018
5H	107	12	118	588090832	588090726
5H	107	12	118	588092718	588092612
5H	107	12	118	588094605	588094499
5H	107	12	118	588096491	588096385
5H	107	12	118	588098377	588098271
5H	107	12	118	588100263	588100157
5H	107	12	118	588102149	588102043
5H	107	12	118	588104035	588103929
5H	107	12	118	588105919	588105813
5H	107	12	118	588107804	588107698
5H	107	12	118	588109688	588109582
5H	107	12	118	588111573	588111467
5H	107	12	118	588113459	588113353
5H	107	12	118	588115345	588115239
5H	118	1	118	588115710	588115593
5H	107	12	118	588117231	588117125
5H	107	12	118	588121003	588120897
5H	107	12	118	588122890	588122784
5H	107	12	118	588124776	588124670
5H	107	12	118	588126662	588126556
5H	107	12	118	588129105	588128999
5H	107	12	118	588131548	588131442
5H	107	12	118	588132845	588132739
5H	107	12	118	588134731	588134625
6H	117	2	118	1919859	1919744
6H	117	1	117	1919979	1919863
6H	117	1	117	1927571	1927455
6H	118	1	117	1928275	1928159
6H	117	1	117	1929065	1928949
6H	118	1	118	1950158	1950041
6H	103	15	117	1950379	1950278
6H	114	4	117	1950945	1950833
6H	115	1	115	2134458	2134345
6H	117	2	118	2135281	2135165
6H	114	1	113	2135751	2135640
6H	118	1	118	2136104	2135987
6H	116	1	115	2136222	2136108
6H	117	2	118	2137280	2137164
6H	117	2	118	2137632	2137516
6H	118	1	118	2138103	2137986
6H	115	1	115	2138220	2138107
6H	117	2	118	2139277	2139161
6H	114	1	113	2139747	2139636
6H	118	1	118	2140100	2139983
6H	115	2	115	2140217	2140104
6H	117	2	118	2141276	2141160
6H	117	2	118	2141628	2141512
6H	118	1	118	2142099	2141982
6H	115	1	115	2142216	2142103
6H	118	1	118	2143274	2143157
6H	116	1	115	2143392	2143278
6H	117	2	118	2144450	2144334
6H	117	2	118	2144802	2144686
6H	118	1	118	2145273	2145156
6H	115	1	115	2145390	2145277
6H	117	2	118	2146798	2146682
6H	118	1	118	2147269	2147152
6H	115	1	115	2147386	2147273
6H	117	2	118	2148794	2148678
6H	118	1	118	2149265	2149148
6H	115	1	115	2149382	2149269
6H	118	1	118	2150440	2150323
6H	51	64	114	2150494	2150444
6H	118	1	118	2150780	2150663
6H	115	4	118	2152070	2151957
6H	115	1	115	2152425	2152312
6H	118	1	118	2153100	2152984
6H	51	64	114	2153154	2153104
6H	118	1	118	2153440	2153323
6H	115	4	118	2154730	2154617
6H	115	1	115	2155085	2154972
6H	118	1	118	2155760	2155644
6H	51	64	114	2155814	2155764
6H	115	4	118	2156214	2156101
6H	118	1	118	2157275	2157158
6H	51	64	114	2157329	2157279
6H	115	1	115	2158084	2157971
6H	118	1	118	2158789	2158672
6H	51	64	114	2158843	2158793
6H	112	4	115	2159595	2159485
6H	116	3	118	2160301	2160187
6H	51	64	114	2160357	2160307
6H	118	1	118	2160643	2160526
6H	118	1	118	2161819	2161702
6H	51	64	114	2161873	2161823
6H	119	1	118	2162159	2162042
6H	116	3	118	2163334	2163219
6H	51	64	114	2163390	2163340
6H	116	3	118	2163671	2163557
6H	115	4	118	2163786	2163674
6H	116	3	118	2164846	2164731
6H	51	64	114	2164902	2164852
6H	115	4	118	2165302	2165189
6H	118	1	118	2166364	2166247
6H	85	33	117	2167378	2167294
6H	117	2	118	2167527	2167411
6H	115	4	118	2167642	2167529
6H	118	1	118	2167881	2167764
6H	115	1	115	2167998	2167885
6H	115	4	118	2168814	2168705
6H	113	3	115	2169168	2169057
6H	118	1	118	4417805	4417688
6H	117	2	118	4418159	4418043
6H	103	1	103	4418522	4418420
6H	115	3	117	4429731	4429617
6H	116	3	118	4432158	4432043
6H	118	1	118	4432992	4432875
6H	116	3	118	4434942	4434827
6H	115	1	115	4436927	4436814
6H	123	4	118	4438441	4438319
6H	115	1	115	4439711	4439598
6H	118	1	118	4441346	4441229
6H	115	1	115	4442495	4442382
6H	123	4	118	4443940	4443818
6H	118	1	118	4444061	4443944
6H	115	1	115	4444861	4444747
6H	115	1	115	4445450	4445337
6H	102	1	102	4446969	4446869
6H	118	1	118	4447087	4446970
6H	114	10	115	4449554	4449441
6H	117	1	117	4450153	4450037
6H	118	1	118	4450609	4450492
6H	118	1	118	4452887	4452770
6H	115	1	115	4453916	4453804
6H	118	1	118	4455914	4455797
6H	115	1	115	4456946	4456833
6H	117	2	118	4457456	4457340
6H	125	1	117	4457818	4457694
6H	118	1	118	4458768	4458651
6H	115	1	115	4459800	4459687
6H	117	2	118	4460310	4460194
6H	125	1	117	4460672	4460548
6H	115	1	115	4461839	4461726
6H	100	4	103	4463353	4463255
6H	114	4	117	4463471	4463358
6H	103	1	103	4463836	4463734
6H	115	4	118	4464068	4463954
6H	100	4	103	4464666	4464567
6H	118	1	118	4464787	4464670
6H	125	1	117	4465031	4464907
6H	114	1	114	4465149	4465036
6H	116	3	118	4465619	4465504
6H	103	1	103	4466698	4466596
6H	115	4	118	4466930	4466816
6H	100	4	103	4467528	4467429
6H	118	1	118	4467649	4467532
6H	125	1	117	4467893	4467769
6H	118	1	118	4468011	4467894
6H	116	3	118	4468481	4468366
6H	115	1	115	4477479	4477366
6H	103	1	103	4478993	4478892
6H	115	4	118	4479108	4478994
6H	103	1	103	4479473	4479371
6H	126	1	118	4481728	4481603
6H	118	1	118	4481846	4481729
6H	126	1	118	4483625	4483500
6H	119	1	118	4483743	4483626
6H	115	4	118	4484689	4484575
6H	118	1	118	4493896	4493779
6H	115	4	118	4495448	4495334
6H	118	1	118	4495920	4495803
6H	118	1	118	4511631	4511514
6H	118	1	118	4512110	4511993
6H	123	4	118	4512941	4512819
6H	118	1	118	4515015	4514898
6H	93	26	118	4515347	4515255
6H	41	78	118	4571005	4570965
6H	118	1	118	4577235	4577118
6H	118	1	118	4590943	4591060
6H	116	2	116	4592604	4592718
6H	58	59	116	4593876	4593933
6H	118	1	118	4596055	4596172
6H	71	48	118	4605562	4605632
6H	117	1	117	4605867	4605983
6H	118	1	118	4606316	4606433
6H	60	59	118	4606705	4606764
6H	69	50	118	4607957	4608025
6H	118	1	118	4608828	4608945
6H	69	50	118	4609218	4609286
6H	118	1	118	4610213	4610330
6H	118	1	118	4611271	4611388
6H	69	50	118	4611661	4611729
6H	118	1	118	4612656	4612773
6H	118	1	118	4614898	4615015
6H	118	1	118	4617139	4617256
6H	118	1	118	4619384	4619501
6H	118	1	118	4619738	4619855
6H	118	1	118	4620562	4620679
6H	105	14	118	4622917	4623021
6H	118	1	118	4625875	4625992
6H	118	1	118	4626229	4626346
6H	118	1	118	4627052	4627169
6H	69	50	118	4627441	4627509
6H	118	1	118	4628567	4628684
6H	118	1	118	4629391	4629508
6H	118	1	118	4629745	4629862
6H	118	1	118	4630333	4630449
6H	119	1	118	4631127	4631244
6H	119	1	118	4631480	4631598
6H	118	1	118	4631833	4631950
6H	118	1	118	4632655	4632772
6H	119	1	118	4633762	4633880
6H	118	1	118	4636805	4636922
6H	116	1	116	4637157	4637272
6H	119	1	118	4637899	4638017
6H	118	1	118	4657314	4657431
6H	116	1	116	4665839	4665953
6H	115	1	115	4668227	4668341
6H	118	1	118	4679134	4679251
6H	68	50	117	4679991	4680058
6H	116	1	116	4680176	4680291
6H	118	1	118	4696593	4696710
6H	119	1	118	4698339	4698455
6H	119	1	118	4700089	4700205
6H	119	1	118	4701839	4701955
6H	119	1	118	4703589	4703705
6H	119	1	118	4705339	4705455
6H	119	1	118	4707089	4707205
6H	119	1	118	4708839	4708955
6H	119	1	118	4710588	4710704
6H	119	1	118	4712338	4712454
6H	119	1	118	4714088	4714204
6H	119	1	118	4715838	4715954
6H	119	1	118	4717588	4717704
6H	118	1	118	4719338	4719455
6H	118	1	118	4721090	4721207
6H	118	1	118	4722842	4722959
6H	119	1	118	4724594	4724712
6H	118	1	118	4725758	4725875
6H	118	1	118	4727168	4727285
6H	118	1	118	4728920	4729037
6H	118	1	118	4730904	4731021
6H	118	1	118	4732646	4732763
6H	118	1	118	4734632	4734749
6H	118	1	118	4736617	4736734
6H	118	1	118	4738359	4738476
6H	118	1	118	4740344	4740461
6H	118	1	118	4742096	4742213
6H	118	1	118	4743848	4743965
6H	118	1	118	4745601	4745718
6H	118	1	118	4747353	4747470
6H	118	1	118	4749105	4749222
6H	118	1	118	4751443	4751560
6H	118	1	118	4753195	4753312
6H	118	1	118	4754946	4755063
6H	118	1	118	4756697	4756814
6H	116	3	118	4758450	4758565
6H	118	1	118	4760199	4760316
6H	118	1	118	4763702	4763819
6H	118	1	118	4765453	4765570
6H	115	1	115	4768957	4769071
6H	118	1	118	4770709	4770826
6H	118	1	118	4772107	4772224
6H	118	1	118	4772461	4772578
6H	118	1	118	4774212	4774329
6H	118	1	118	4775374	4775491
6H	118	1	118	4776535	4776652
6H	118	1	118	4777474	4777591
6H	118	1	118	4778635	4778752
6H	118	1	118	4779797	4779914
6H	118	1	118	4780958	4781075
6H	118	1	118	4782120	4782237
6H	118	1	118	4783282	4783399
6H	118	1	118	4784444	4784561
6H	118	1	118	4785606	4785723
6H	118	1	118	4786768	4786885
6H	118	1	118	4787932	4788049
6H	118	1	118	4790490	4790607
6H	118	1	118	4793048	4793165
6H	84	35	118	4993707	4993790
6H	118	1	118	4994026	4994142
6H	87	1	87	4994377	4994463
6H	115	1	115	4994821	4994935
6H	116	1	116	4995174	4995289
6H	119	1	118	4995927	4996045
6H	117	1	117	4997563	4997669
6H	118	1	118	4998024	4998141
6H	119	1	118	4998404	4998521
6H	118	1	118	4998993	4999110
6H	118	1	118	5000848	5000965
6H	118	1	118	5001320	5001437
6H	118	1	118	5382585	5382471
6H	105	14	118	5382808	5382704
6H	38	81	118	5386766	5386729
6H	118	1	118	5527533	5527649
6H	117	2	118	5541756	5541870
6H	117	2	118	5542695	5542810
6H	118	1	118	5550442	5550559
6H	118	1	118	5554044	5554159
6H	119	1	118	5555448	5555565
6H	118	1	118	5583809	5583926
6H	118	1	118	5588270	5588387
6H	115	4	118	6052713	6052599
6H	115	4	118	6060189	6060075
6H	115	4	118	6450775	6450661
6H	115	4	118	6499899	6499785
6H	105	14	118	6548566	6548462
6H	118	1	118	6552242	6552125
6H	115	4	118	6598846	6598732
6H	118	1	118	7319372	7319255
6H	119	1	118	7332922	7332805
6H	120	1	118	7333269	7333152
6H	115	4	118	7343413	7343299
6H	118	1	118	7375090	7374975
6H	116	3	118	7379687	7379802
6H	117	3	118	7379805	7379920
6H	113	6	118	7381321	7381210
6H	113	6	118	7382255	7382143
6H	115	4	118	7383076	7382962
6H	117	3	118	7385260	7385146
6H	89	30	118	9751624	9751712
6H	105	14	118	9815237	9815340
6H	102	14	114	9820243	9820343
6H	115	1	115	9826030	9826143
6H	112	7	118	9830802	9830913
6H	43	76	118	10990799	10990841
6H	118	2	118	10991422	10991539
6H	116	3	118	10991882	10991997
6H	43	76	118	10992414	10992456
6H	118	1	118	10992457	10992574
6H	72	47	118	10992726	10992797
6H	118	1	118	10996405	10996522
6H	43	76	118	11022310	11022352
6H	118	1	118	11023961	11024077
6H	118	1	118	11026314	11026431
6H	116	3	118	11053163	11053278
6H	43	76	118	11053695	11053737
6H	118	1	118	11055358	11055474
6H	118	1	118	11057686	11057803
6H	38	81	118	11768484	11768447
6H	119	1	118	13675613	13675730
6H	118	1	117	13839592	13839708
6H	115	4	118	535299788	535299674
6H	115	1	115	541086430	541086544
6H	116	3	118	543100137	543100252
6H	118	1	118	543101995	543102111
6H	115	4	118	543102115	543102229
6H	77	40	116	543102409	543102485
6H	114	3	116	543103076	543103189
6H	118	1	118	543103394	543103510
6H	117	1	117	543114034	543114148
6H	115	1	115	543114383	543114496
6H	112	4	115	543115558	543115669
6H	113	1	113	543116283	543116394
6H	53	64	116	543116922	543116973
6H	115	3	116	543117096	543117209
6H	117	3	118	543117376	543117492
6H	117	3	118	543117953	543118069
6H	118	1	118	543127665	543127782
6H	88	32	118	543128039	543128126
6H	116	1	116	543179510	543179625
6H	115	4	118	543179748	543179862
6H	115	4	118	543180569	543180683
6H	109	2	110	543181157	543181265
6H	114	3	116	543181394	543181506
6H	116	3	118	543184018	543184133
6H	116	3	118	543184725	543184840
6H	115	1	114	543185781	543185894
6H	104	11	114	543189614	543189717
6H	89	30	118	543191343	543191431
6H	116	1	116	543191550	543191665
6H	118	1	118	543192845	543192962
6H	116	3	118	543192965	543193080
6H	118	1	118	543193081	543193198
6H	117	4	118	543193435	543193549
6H	109	10	118	543195831	543195939
6H	88	30	117	543198109	543198196
6H	78	41	118	543203903	543203980
6H	118	1	118	543203981	543204098
6H	108	11	118	543208757	543208864
6H	89	30	118	543210482	543210570
6H	117	4	118	543220208	543220322
6H	115	1	114	543225914	543226026
6H	107	11	117	543226159	543226265
6H	118	1	118	543227564	543227681
6H	115	4	118	543228382	543228496
6H	108	11	118	543228744	543228851
6H	118	1	118	544982703	544982820
6H	118	1	118	545021923	545022040
6H	113	6	118	547508599	547508488
6H	112	6	117	550180820	550180931
6H	38	81	118	550308898	550308935
6H	52	64	115	551030350	551030401
6H	113	6	118	551031341	551031453
6H	117	2	118	551032280	551032396
6H	118	1	118	551044875	551044992
6H	118	1	118	551045228	551045345
6H	118	1	118	551046513	551046630
6H	71	47	117	551046782	551046852
6H	117	2	118	551046972	551047087
6H	119	1	118	551048139	551048256
6H	116	3	118	551048846	551048961
6H	114	3	116	551048964	551049077
6H	117	2	118	551049317	551049433
6H	117	2	118	551049435	551049551
6H	117	2	118	551063425	551063540
6H	118	1	118	551063659	551063775
6H	119	1	118	551064012	551064127
6H	118	1	118	551064363	551064479
6H	117	2	118	551064717	551064833
6H	118	1	118	551078224	551078341
6H	118	1	118	551079293	551079410
6H	117	2	118	551079412	551079528
6H	51	68	118	551088481	551088531
6H	116	1	116	551089592	551089707
6H	118	1	118	551090885	551091002
6H	105	14	118	551091848	551091952
6H	116	3	118	551092296	551092411
6H	41	78	118	551099226	551099266
6H	120	1	118	551099383	551099500
6H	121	1	118	551099734	551099851
6H	118	1	118	551100322	551100439
6H	118	1	118	551100794	551100911
6H	118	1	118	551101264	551101381
6H	118	1	118	551101500	551101616
6H	118	1	118	551102205	551102322
6H	117	2	118	551102324	551102440
6H	55	64	118	551102845	551102899
6H	118	1	118	551103016	551103133
6H	119	1	118	551103243	551103360
6H	118	1	117	551103361	551103477
6H	94	25	118	551104092	551104185
6H	116	3	118	551104883	551104997
6H	118	1	118	551105585	551105701
6H	118	1	118	551105820	551105937
6H	118	1	118	551107113	551107230
6H	116	3	118	551107233	551107348
6H	117	3	118	551128887	551129002
6H	117	1	117	551129239	551129355
6H	118	1	118	551129690	551129806
6H	118	1	118	551130511	551130628
6H	118	1	118	551131673	551131789
6H	121	6	118	551132265	551132384
6H	116	3	118	551132690	551132805
6H	118	1	118	551132806	551132923
6H	104	15	118	551133642	551133745
6H	118	1	118	551136461	551136578
6H	116	3	118	551137285	551137400
6H	116	3	118	551139221	551139336
6H	118	1	118	551139456	551139570
6H	117	2	118	551140043	551140159
6H	118	1	118	551149452	551149569
6H	118	1	118	551149796	551149913
6H	115	3	117	551150255	551150369
6H	116	3	118	551153572	551153687
6H	118	1	118	551153806	551153923
6H	117	1	117	551153924	551154040
6H	118	1	118	551155088	551155204
6H	116	3	118	551156266	551156381
6H	118	1	118	551156500	551156617
6H	117	1	117	551156618	551156734
6H	115	1	115	551157664	551157778
6H	118	1	118	551157782	551157898
6H	118	1	118	551159312	551159428
6H	118	1	118	551160462	551160578
6H	118	1	118	551161584	551161701
6H	118	1	118	554338278	554338161
6H	115	4	118	555001152	555001038
6H	114	3	116	555001804	555001691
6H	118	1	118	555002396	555002279
6H	117	2	118	555002630	555002515
6H	115	4	118	555004463	555004350
6H	69	50	118	555004980	555004912
6H	115	4	118	555005440	555005326
6H	106	13	118	555007151	555007046
6H	118	1	118	555007487	555007370
6H	118	1	118	555007721	555007605
6H	115	4	118	555007953	555007840
6H	118	1	118	555008265	555008149
6H	118	1	118	555008383	555008266
6H	64	55	118	555010758	555010695
6H	117	2	118	555011710	555011595
6H	118	1	118	555014010	555013894
6H	118	1	118	555014596	555014480
6H	106	13	118	555015289	555015184
6H	118	1	118	555016247	555016130
6H	64	55	118	555016779	555016716
6H	118	1	118	555019147	555019030
6H	64	55	118	555019679	555019616
6H	108	11	118	555021092	555020985
6H	118	1	118	555022047	555021930
6H	118	1	118	555033135	555033018
6H	105	14	118	555034065	555033961
6H	117	2	118	555037719	555037603
6H	117	1	116	555042063	555041948
6H	118	1	118	555042297	555042180
6H	116	2	117	555042532	555042417
6H	115	4	118	555043236	555043123
6H	118	1	118	555043592	555043476
6H	105	15	118	555044635	555044534
6H	115	4	118	555046468	555046355
6H	118	1	118	555046824	555046707
6H	114	5	118	555047524	555047411
6H	115	4	118	555047877	555047765
6H	104	15	118	555051351	555051250
6H	117	2	118	555051718	555051602
6H	116	3	118	555052539	555052424
6H	115	4	118	555052890	555052777
6H	117	2	118	555054390	555054274
6H	116	3	118	555054507	555054392
6H	116	3	118	555055685	555055570
6H	117	2	118	555057535	555057419
6H	116	3	118	555057652	555057537
6H	118	1	118	555058481	555058364
6H	117	2	118	555058716	555058600
6H	116	2	117	555072474	555072359
6H	118	1	118	555072945	555072830
6H	114	5	118	555074115	555074003
6H	115	4	118	555074938	555074826
6H	113	6	118	555075053	555074942
6H	117	2	118	555077106	555076990
6H	105	15	118	555077857	555077757
6H	117	2	118	555078224	555078108
6H	117	2	118	555080391	555080275
6H	105	15	118	555081142	555081042
6H	117	2	118	555081509	555081393
6H	116	2	117	555082803	555082688
6H	98	21	118	555083370	555083276
6H	117	2	118	555084685	555084569
6H	118	1	118	555085155	555085038
6H	115	4	118	555085621	555085507
6H	116	3	118	555085976	555085861
6H	118	1	118	555086094	555085979
6H	117	2	118	555086445	555086331
6H	115	4	118	555086560	555086447
6H	116	2	117	555087738	555087623
6H	118	1	118	555088444	555088327
6H	117	2	118	555089381	555089265
6H	105	14	118	555089838	555089734
6H	116	2	117	555090673	555090558
6H	115	4	118	555091731	555091617
6H	117	2	118	555092319	555092203
6H	118	1	118	555092783	555092666
6H	115	4	118	555093367	555093255
6H	116	1	116	555095249	555095134
6H	94	25	118	555095342	555095250
6H	116	3	118	555096068	555095953
6H	115	4	118	555097005	555096892
6H	116	1	116	555099332	555099217
6H	105	14	118	555099437	555099333
6H	40	79	118	555100783	555100744
6H	113	4	115	555101105	555100994
6H	117	2	118	555102021	555101906
6H	69	51	118	555103282	555103214
6H	120	1	118	555108024	555107907
6H	123	1	118	559511001	559510879
6H	117	2	118	559542854	559542739
6H	114	5	118	560404099	560403986
6H	114	5	118	560413824	560413937
6H	116	1	116	561245037	561245152
6H	118	1	118	561278888	561279005
6H	118	1	118	561289526	561289643
6H	112	5	116	561291413	561291524
6H	119	2	117	561327633	561327749
7H	115	6	118	632183515	632183627
NW_025422483.1	119	1	118	501657	501774
NW_025422483.1	119	1	118	503440	503557
NW_025422483.1	118	1	118	579407	579524
NW_025422483.1	118	1	118	578465	578581
NW_025422483.1	118	1	118	505305	505422
NW_025422483.1	118	1	118	504952	505068
NW_025422483.1	118	1	117	532966	533083
NW_025422483.1	118	1	117	541197	541314
NW_025422483.1	118	1	118	542257	542373
NW_025422483.1	118	1	118	501112	501229
NW_025422483.1	118	1	118	541316	541433
NW_025422483.1	118	1	118	564989	565106
NW_025422483.1	118	1	118	583521	583638
NW_025422483.1	118	1	118	507429	507545
NW_025422483.1	118	1	118	584806	584922
NW_025422483.1	118	1	118	507664	507781
NW_025422483.1	118	1	118	587733	587850
NW_025422483.1	118	1	118	591826	591943
NW_025422483.1	118	1	118	542490	542606
NW_025422483.1	118	1	117	563810	563927
NW_025422483.1	118	1	117	578582	578699
NW_025422483.1	118	1	118	498284	498401
NW_025422483.1	118	1	118	533683	533800
NW_025422483.1	118	1	118	583992	584109
NW_025422483.1	118	1	118	588203	588320
NW_025422483.1	118	1	118	593651	593768
NW_025422483.1	118	1	118	561891	562007
NW_025422483.1	118	1	118	589017	589133
NW_025422483.1	118	1	118	532848	532965
NW_025422483.1	118	1	116	507900	508016
NW_025422483.1	118	1	118	545071	545188
NW_025422483.1	118	1	118	564636	564753
NW_025422483.1	118	1	117	541787	541903
NW_025422483.1	118	1	117	566680	566796
NW_025422483.1	118	1	117	577994	578110
NW_025422483.1	118	1	118	502760	502877
NW_025422483.1	118	1	118	497812	497929
NW_025422483.1	118	1	118	506613	506730
NW_025422483.1	118	1	118	533215	533331
NW_025422483.1	118	1	118	567033	567149
NW_025422483.1	118	1	117	579761	579877
NW_025422483.1	118	1	117	584345	584461
NW_025422483.1	118	1	118	564165	564282
NW_025422483.1	118	1	117	544245	544361
NW_025422483.1	118	1	117	573892	574008
NW_025422483.1	118	1	117	588556	588672
NW_025422483.1	118	1	118	546445	546562
NW_025422483.1	118	1	118	559439	559556
NW_025422483.1	118	1	118	501539	501656
NW_025422483.1	117	1	117	496077	496193
NW_025422483.1	117	1	117	502128	502244
NW_025422483.1	117	1	117	496549	496664
NW_025422483.1	117	2	118	562442	562558
NW_025422483.1	117	1	115	506731	506846
NW_025422483.1	117	1	117	498402	498518
NW_025422483.1	117	1	117	504598	504714
NW_025422483.1	117	1	117	497930	498046
NW_025422483.1	117	1	117	507075	507191
NW_025422483.1	117	1	117	572385	572501
NW_025422483.1	117	1	117	582813	582929
NW_025422483.1	117	1	117	587025	587141
NW_025422483.1	117	1	117	591118	591234
NW_025422483.1	117	1	117	574353	574468
NW_025422483.1	117	1	115	508093	508206
NW_025422483.1	117	1	117	500994	501110
NW_025422483.1	117	1	117	505187	505303
NW_025422483.1	117	1	117	571563	571679
NW_025422483.1	117	1	117	564401	564517
NW_025422483.1	117	1	117	566209	566325
NW_025422483.1	117	1	117	581991	582107
NW_025422483.1	117	3	118	579645	579760
NW_025422483.1	117	2	118	544600	544716
NW_025422483.1	117	1	117	561538	561654
NW_025422483.1	117	1	117	577406	577522
NW_025422483.1	116	1	116	496902	497017
NW_025422483.1	116	3	118	544955	545070
NW_025422483.1	116	1	116	576699	576812
NW_025422483.1	116	3	118	543319	543434
NW_025422483.1	116	3	118	570741	570856
NW_025422483.1	116	1	116	574470	574585
NW_025422483.1	116	2	117	499699	499814
NW_025422483.1	116	2	117	569805	569920
NW_025422483.1	116	2	117	580232	580347
NW_025422483.1	116	1	116	532380	532493
NW_025422483.1	116	3	118	585860	585975
NW_025422483.1	116	3	118	589953	590068
NW_025422483.1	116	1	116	533449	533563
NW_025422483.1	116	3	117	559559	559672
NW_025422483.1	116	2	117	562324	562439
NW_025422483.1	116	4	118	496318	496432
NW_025422483.1	116	3	117	541672	541785
NW_025422483.1	116	1	116	506286	506401
NW_025422483.1	116	3	118	507195	507310
NW_025422483.1	115	1	115	497694	497808
NW_025422483.1	115	1	115	585276	585390
NW_025422483.1	115	1	115	589487	589601
NW_025422483.1	115	1	115	578938	579052
NW_025422483.1	115	1	115	533801	533914
NW_025422483.1	115	1	115	560028	560142
NW_025422483.1	115	1	115	563572	563686
NW_025422483.1	115	1	115	565225	565339
NW_025422483.1	115	4	118	496436	496548
NW_025422483.1	115	1	115	498520	498633
NW_025422483.1	115	1	115	501775	501888
NW_025422483.1	115	1	115	570158	570272
NW_025422483.1	115	1	115	580585	580699
NW_025422483.1	115	3	117	499110	499224
NW_025422483.1	115	1	115	593415	593529
NW_025422483.1	115	1	115	592875	592988
NW_025422483.1	115	1	115	568761	568875
NW_025422483.1	115	1	115	501422	501535
NW_025422483.1	115	1	115	505615	505728
NW_025422483.1	115	4	118	547743	547856
NW_025422483.1	115	4	117	569339	569450
NW_025422483.1	115	1	115	503113	503227
NW_025422483.1	114	5	118	546213	546326
NW_025422483.1	114	1	114	540961	541074
NW_025422483.1	114	5	118	542144	542256
NW_025422483.1	114	3	116	544837	544950
NW_025422483.1	114	2	115	545190	545302
NW_025422483.1	113	3	115	497132	497244
NW_025422483.1	113	3	115	547155	547267
NW_025422483.1	113	3	115	565465	565577
NW_025422483.1	113	3	115	576113	576225
NW_025422483.1	113	3	115	560268	560380
NW_025422483.1	113	3	115	566447	566559
NW_025422483.1	113	3	115	570388	570500
NW_025422483.1	113	3	115	580816	580928
NW_025422483.1	113	3	115	585507	585619
NW_025422483.1	113	3	115	565818	565929
NW_025422483.1	112	4	115	589372	589483
NW_025422483.1	112	4	115	580470	580581
NW_025422483.1	112	4	115	565110	565221
NW_025422483.1	111	1	110	503558	503667
NW_025422483.1	105	14	118	578715	578819
NW_025422483.1	104	12	115	585169	585272
NW_025422483.1	63	56	118	497067	497129
NW_025422483.1	50	68	117	502390	502439
NW_025422485.1	119	1	118	57036	57153
NW_025422485.1	118	1	118	47348	47465
NW_025422617.1	114	5	118	68970	69083
NW_025422617.1	114	5	118	70033	70146

## Sheet: HvuSat05-5500
HvuSat05-5500
satDNA lenght 5500 nt
Genome assembly analysis (MorexV3_pseudomolecules_assembly)								Validation of satDNA sequences by in situ Hybridisation
				CHROMOSOME POSITION
Chromosome	alignment length	alignment start	alignment end	start	end			FISH Signal
1H	245	502	744	10263362	10263604		Chromosome 1H	Dispersed
1H	244	503	744	10271242	10271483		Chromosome 2H	Dispersed
1H	245	502	744	38150858	38150616		Chromosome 3H	Dispersed
1H	434	503	930	39299383	39299815		Chromosome 4H	Dispersed
1H	446	494	930	40593728	40594172		Chromosome 5H	Dispersed
1H	423	501	918	40652981	40653402		Chromosome 6H	Dispersed
1H	443	493	929	42484965	42485405		Chromosome 7H	Dispersed
1H	511	4989	5497	42637097	42637606
1H	233	502	732	46713965	46713736
1H	246	501	744	50165417	50165660
1H	245	502	744	54814062	54814305
1H	246	502	745	61561677	61561433
1H	246	502	745	61581881	61581637
1H	246	501	744	61864713	61864471
1H	245	504	744	62901658	62901900
1H	248	502	745	67186313	67186558
1H	246	502	744	68200410	68200167
1H	246	502	744	68216715	68216472
1H	248	502	744	68843107	68843351
1H	435	501	930	77136491	77136058
1H	443	501	933	86039131	86038693
1H	429	506	929	90525443	90525019
1H	246	501	744	91580916	91581159
1H	246	502	744	93325153	93324910
1H	246	502	744	93332986	93332743
1H	246	502	745	93901266	93901510
1H	235	502	733	97709066	97709298
1H	246	502	744	105874211	105874454
1H	247	503	744	111815682	111815926
1H	235	502	733	112314355	112314586
1H	239	502	733	112322301	112322536
1H	248	502	744	115256517	115256762
1H	243	504	744	115264329	115264569
1H	228	501	726	115987010	115987235
1H	245	501	744	115998813	115999055
1H	245	502	744	116904079	116903837
1H	233	504	733	121538447	121538677
1H	233	504	733	121546269	121546499
1H	247	502	744	122083007	122082763
1H	246	501	744	122837974	122837731
1H	234	502	733	131653148	131653378
1H	245	502	744	131661114	131661356
1H	246	502	744	133337428	133337671
1H	246	502	744	133345315	133345558
1H	246	502	744	133728170	133727927
1H	235	502	733	135184152	135184384
1H	237	502	733	136718379	136718149
1H	235	502	733	136726272	136726042
1H	246	502	744	136789896	136790139
1H	246	502	744	136811919	136812162
1H	254	502	753	137828045	137828295
1H	241	495	733	141426606	141426844
1H	235	502	734	142057981	142058214
1H	235	502	734	142069027	142069260
1H	371	137	506	142683725	142684095
1H	245	502	744	143454111	143453870
1H	29	926	954	146388290	146388262
1H	237	502	733	146674294	146674062
1H	441	501	929	149926392	149926821
1H	372	137	506	150762325	150761956
1H	246	502	744	151183569	151183812
1H	246	502	744	152283737	152283980
1H	246	502	744	152291774	152292017
1H	434	505	929	157669573	157669995
1H	434	501	930	157684046	157684477
1H	239	502	733	159413785	159414020
1H	231	502	729	164315785	164316013
1H	243	504	744	166956385	166956625
1H	243	504	744	166958608	166958848
1H	247	502	744	168142978	168143220
1H	245	502	744	168154379	168154621
1H	243	504	744	169622664	169622424
1H	245	502	744	174783565	174783807
1H	247	502	745	186898351	186898108
1H	245	507	744	191434418	191434660
1H	106	501	606	200525412	200525516
1H	93	501	593	200535041	200535130
1H	83	501	583	200554385	200554467
1H	374	136	506	200562417	200562787
1H	93	501	593	200563839	200563928
1H	235	502	733	203963554	203963786
1H	245	502	744	204443851	204443610
1H	236	502	733	206534136	206533904
1H	246	502	744	219782706	219782949
1H	246	502	744	221901355	221901598
1H	247	502	744	224444009	224443765
1H	246	502	745	225903442	225903198
1H	246	502	745	233792025	233792269
1H	255	494	744	237394934	237394682
1H	245	502	744	241686153	241686395
1H	245	502	744	241694180	241694422
1H	437	501	930	242561380	242560945
1H	244	504	744	243474416	243474175
1H	246	502	744	243485959	243485716
1H	246	501	744	244559988	244560232
1H	246	501	744	244567699	244567942
1H	246	501	744	247455139	247455382
1H	246	502	744	249090820	249090577
1H	246	502	744	249098815	249098572
1H	246	502	744	249276233	249275990
1H	246	502	744	249611596	249611353
1H	246	502	744	249655234	249654991
1H	246	502	744	249663242	249662999
1H	247	501	744	253306169	253305925
1H	246	502	744	255339993	255340236
1H	246	502	744	255348056	255348299
1H	245	502	744	256218532	256218290
1H	246	501	744	257013127	257013370
1H	246	502	744	261517149	261517392
1H	243	504	744	261573944	261573705
1H	88	1	88	262013361	262013275
1H	517	4989	5500	262013876	262013362
1H	250	502	749	263686722	263686476
1H	250	502	749	263694575	263694329
1H	434	501	929	267948452	267948021
1H	246	502	744	269217754	269217511
1H	246	502	744	269225534	269225291
1H	246	502	744	269605622	269605379
1H	247	502	744	269622191	269621948
1H	246	502	744	270678016	270677774
1H	374	137	506	276564457	276564084
1H	246	502	744	278505682	278505439
1H	245	502	744	287584713	287584471
1H	245	502	744	287592550	287592308
1H	52	879	930	287635763	287635813
1H	353	569	917	288003780	288003434
1H	231	502	729	289653267	289653495
1H	245	502	744	290442756	290442998
1H	235	502	733	296132413	296132181
1H	235	502	733	296140240	296140008
1H	243	504	744	296807307	296807067
1H	245	502	744	297055955	297055713
1H	246	502	745	299582947	299582703
1H	246	502	745	299590810	299590566
1H	245	502	744	305529810	305529568
1H	246	501	744	306343264	306343021
1H	139	602	740	306841396	306841533
1H	506	4989	5488	307536115	307536615
1H	85	1	85	307536790	307536873
1H	407	501	903	314661548	314661952
1H	162	583	744	317670193	317670353
1H	246	502	744	318588159	318588402
1H	246	502	744	318596052	318596295
1H	435	501	930	319723387	319723818
1H	254	502	753	320008321	320008072
1H	245	501	743	325045223	325044981
1H	446	501	930	330916561	330916998
1H	373	137	506	333248831	333248464
1H	246	502	744	333320683	333320440
1H	84	506	588	334094054	334093971
1H	323	608	929	334486355	334486676
1H	235	502	733	336684860	336684628
1H	236	502	733	336692711	336692478
1H	245	502	744	338669317	338669075
1H	248	502	745	338712634	338712389
1H	239	502	737	338720253	338720016
1H	245	502	744	339498711	339498469
1H	245	502	744	339506602	339506360
1H	246	502	744	340900503	340900745
1H	246	502	744	340908389	340908632
1H	246	502	744	342143016	342143258
1H	246	502	744	342325808	342325565
1H	246	502	744	342333692	342333450
1H	246	502	744	349533419	349533176
1H	246	502	744	349541307	349541064
1H	246	502	744	349549194	349548951
1H	434	501	930	349725380	349725812
1H	227	207	432	351004481	351004704
1H	235	502	733	352188586	352188817
1H	237	502	733	352209876	352210107
1H	245	503	744	357512156	357511916
1H	245	503	744	357520156	357519915
1H	431	503	929	359429439	359429864
1H	373	137	506	361455614	361455985
1H	375	137	506	368333317	368333689
1H	246	502	744	374576553	374576310
1H	438	501	933	377903110	377902676
1H	479	5024	5500	378566272	378566747
1H	416	519	929	381959069	381959457
1H	433	503	930	386870091	386870522
1H	242	501	739	387187746	387187985
1H	252	504	753	390254568	390254816
1H	253	504	753	390262494	390262742
1H	71	1	71	391941996	391941927
1H	433	501	929	393325008	393324592
1H	235	502	733	394194938	394195169
1H	246	502	745	401253197	401253441
1H	245	502	744	403728884	403728642
1H	247	501	745	404199413	404199168
1H	379	4989	5356	422679912	422679535
1H	245	502	744	426940892	426941134
1H	246	502	744	429933220	429932977
1H	246	502	744	429948618	429948375
1H	88	1	88	446432567	446432481
1H	437	501	930	466334010	466334437
1H	458	4989	5443	482290276	482290726
1H	234	502	733	484232494	484232725
1H	246	502	744	489363025	489362782
1H	328	501	821	491650136	491650455
1H	246	501	744	491658138	491658381
2H	234	502	733	3702360	3702591
2H	243	504	744	3710243	3710483
2H	246	501	744	12283460	12283217
2H	246	502	744	22353065	22353308
2H	245	502	744	31645510	31645752
2H	246	502	744	47147616	47147859
2H	235	502	733	47155555	47155787
2H	246	502	744	52058805	52058576
2H	246	501	744	52984405	52984648
2H	76	13	88	53619572	53619497
2H	245	502	744	54084622	54084864
2H	251	502	745	57476478	57476229
2H	235	502	733	57818976	57818744
2H	246	502	744	57826959	57826716
2H	246	502	744	61284519	61284762
2H	244	504	744	61306829	61307070
2H	372	137	506	74608171	74608541
2H	235	502	733	76117629	76117861
2H	247	502	744	85919115	85919359
2H	379	137	509	91054114	91053740
2H	296	136	429	93264454	93264749
2H	437	501	930	93265943	93266373
2H	294	137	429	93272254	93272547
2H	56	689	744	99165991	99165936
2H	245	502	744	99174062	99173820
2H	234	502	733	99244951	99244720
2H	232	504	733	99252812	99252583
2H	252	504	744	99293700	99293949
2H	252	502	744	99301484	99301732
2H	233	502	729	100456404	100456632
2H	230	502	729	107014959	107015186
2H	230	502	729	107023006	107023233
2H	246	502	744	113845101	113845343
2H	245	502	744	116090976	116091217
2H	245	502	744	119315559	119315801
2H	247	502	744	121172657	121172424
2H	246	501	744	128589679	128589922
2H	245	502	744	132237681	132237439
2H	245	502	744	132245652	132245410
2H	427	5076	5500	134003832	134004253
2H	246	502	744	140206998	140207241
2H	246	502	744	140215046	140215289
2H	238	509	744	151810467	151810232
2H	246	501	744	152074474	152074717
2H	246	501	744	153491134	153490891
2H	176	570	744	153498825	153498651
2H	246	504	745	153701508	153701266
2H	393	544	930	155991144	155990753
2H	432	505	929	156049019	156048590
2H	235	502	733	156771479	156771711
2H	248	504	749	158158626	158158871
2H	254	502	753	160838450	160838700
2H	235	502	733	162787202	162786971
2H	251	501	744	163679668	163679915
2H	430	501	922	164094472	164094899
2H	437	501	929	166375919	166376350
2H	433	503	930	176389979	176389548
2H	432	504	930	176423457	176423027
2H	245	502	744	178223166	178223408
2H	245	502	744	178234409	178234651
2H	150	782	930	178693717	178693866
2H	421	514	931	183881906	183882323
2H	246	501	744	184235391	184235148
2H	245	502	744	198613346	198613104
2H	246	502	744	198621183	198620940
2H	246	502	744	199834376	199834133
2H	254	501	753	201160222	201159973
2H	241	504	742	206952614	206952376
2H	243	501	742	206984372	206984132
2H	244	501	742	206993669	206993428
2H	245	502	744	207335146	207334904
2H	245	502	744	207342995	207342753
2H	246	502	744	207855054	207854812
2H	176	258	432	210253921	210254096
2H	134	706	838	210255578	210255711
2H	247	502	744	210270435	210270679
2H	133	612	744	211279092	211279223
2H	245	502	744	211293401	211293643
2H	255	501	753	212945300	212945050
2H	297	635	929	213011932	213012225
2H	251	502	749	221993516	221993270
2H	433	501	929	225083788	225084217
2H	248	502	745	229559132	229559378
2H	246	502	745	230806019	230805775
2H	434	503	930	235013990	235014420
2H	250	501	744	236003461	236003708
2H	328	501	821	236011277	236011597
2H	246	502	744	237642083	237641840
2H	246	502	744	239382305	239382547
2H	245	501	744	240044663	240044905
2H	233	501	729	240307001	240306773
2H	177	570	744	240363094	240362919
2H	235	502	733	240371039	240370807
2H	255	501	753	240642799	240642548
2H	253	502	745	241409782	241409532
2H	247	504	745	241432471	241432230
2H	244	504	745	242224778	242224536
2H	376	137	506	243849698	243850070
2H	375	137	506	243871973	243872345
2H	435	501	929	243998023	243998454
2H	246	502	744	248400779	248401022
2H	246	502	744	248408590	248408833
2H	243	504	744	253458376	253458148
2H	372	137	506	258852944	258852573
2H	245	502	744	263741274	263741032
2H	247	501	745	264184631	264184876
2H	234	502	733	265289148	265289379
2H	302	137	432	271337878	271337582
2H	246	502	745	271546155	271546399
2H	65	1	65	278532685	278532748
2H	246	502	744	280930347	280930590
2H	299	137	432	285066780	285066483
2H	235	502	733	286046390	286046621
2H	246	502	744	286054227	286054469
2H	246	501	744	286786568	286786811
2H	246	501	744	286794285	286794528
2H	506	4994	5497	291405212	291405706
2H	246	502	744	297503354	297503112
2H	230	502	728	297511204	297510979
2H	295	138	428	303282230	303282520
2H	432	501	929	303283695	303284125
2H	436	501	930	304424808	304425238
2H	58	501	558	306982069	306982126
2H	253	673	921	308445321	308445077
2H	331	602	930	308492141	308491811
2H	331	602	930	308507627	308507297
2H	236	502	733	310622932	310622700
2H	257	502	745	311036956	311036701
2H	251	502	745	311044859	311044610
2H	245	502	744	320621252	320621494
2H	244	505	744	320697621	320697380
2H	225	501	722	321736829	321737044
2H	254	502	745	321742312	321742060
2H	363	501	856	322382427	322382783
2H	358	504	856	322405315	322404962
2H	438	501	930	324322056	324321630
2H	246	502	744	324924925	324925168
2H	247	502	744	329803559	329803315
2H	240	502	733	329811455	329811218
2H	231	502	729	334373261	334373489
2H	432	505	929	335106900	335107324
2H	248	500	745	336941105	336940860
2H	430	506	930	339611489	339611913
2H	422	514	930	340613584	340613164
2H	247	502	744	341559253	341559009
2H	416	518	930	344133600	344134010
2H	439	501	930	347775425	347775000
2H	373	137	509	349942742	349942371
2H	371	137	506	356343239	356342872
2H	250	502	749	356792214	356791968
2H	250	502	749	356800176	356799930
2H	244	504	744	357785865	357786106
2H	247	502	744	357793924	357794167
2H	247	502	744	359242435	359242206
2H	195	557	749	362498437	362498630
2H	248	504	744	362634601	362634846
2H	246	502	745	363322368	363322124
2H	250	502	744	363869632	363869386
2H	236	501	734	364048876	364049109
2H	245	501	743	364169583	364169358
2H	246	501	744	364234229	364233986
2H	422	503	917	364493136	364493554
2H	246	502	744	368911366	368911124
2H	246	502	744	368919378	368919136
2H	235	502	733	370151588	370151819
2H	246	502	744	371275061	371274818
2H	246	502	744	371282908	371282665
2H	247	502	744	373316916	373317160
2H	250	502	749	373493503	373493258
2H	248	502	745	376124443	376124689
2H	302	137	432	376536550	376536254
2H	434	501	930	378476931	378477362
2H	435	501	931	378491745	378492177
2H	246	502	744	380541752	380541995
2H	432	503	930	381219031	381218601
2H	436	503	929	381278151	381277720
2H	247	502	744	385922821	385923065
2H	512	4982	5488	390665837	390666340
2H	246	502	744	391672775	391672532
2H	246	502	744	393502473	393502716
2H	246	502	745	395218231	395217987
2H	45	886	930	396352283	396352239
2H	133	612	744	399990095	399990226
2H	245	502	744	400014180	400013938
2H	245	502	744	404376382	404376624
2H	245	502	744	406737675	406737433
2H	245	502	744	411302464	411302706
2H	235	502	733	414339211	414338980
2H	246	501	744	415167320	415167077
2H	68	5	72	420760269	420760203
2H	88	1	88	420793435	420793349
2H	328	179	506	425644366	425644039
2H	247	502	745	426235282	426235038
2H	247	502	745	426247149	426246905
2H	246	502	744	437940629	437940872
2H	246	501	744	439075610	439075853
2H	246	502	745	440165461	440165705
2H	251	502	749	440732463	440732709
2H	459	5022	5477	442174038	442173586
2H	232	504	733	444251932	444251704
2H	245	503	744	444652353	444652110
2H	246	502	744	445080597	445080355
2H	124	712	834	445734142	445734020
2H	431	503	929	454021400	454021828
2H	246	502	744	455035196	455035439
2H	246	502	744	456362015	456362258
2H	231	502	729	456369895	456370123
2H	240	507	744	456695521	456695758
2H	248	502	748	456761564	456761318
2H	254	502	753	458158107	458158356
2H	245	502	744	462130069	462130311
2H	254	502	753	463599934	463599686
2H	254	502	753	463607777	463607529
2H	254	502	753	463615620	463615372
2H	297	137	428	464260378	464260087
2H	75	14	88	465795081	465795007
2H	246	502	744	466554441	466554198
2H	247	502	744	466767352	466767593
2H	234	502	733	467554015	467554246
2H	245	502	744	467562000	467562241
2H	245	502	744	467715618	467715376
2H	245	502	744	469112463	469112221
2H	246	502	744	474633625	474633868
2H	245	502	742	476298736	476298494
2H	368	140	506	477381798	477381433
2H	246	502	745	481911676	481911920
2H	246	502	744	485310907	485311150
2H	246	502	744	485318836	485319079
2H	235	502	733	494383849	494384081
2H	233	504	733	494391675	494391905
2H	250	502	744	497898490	497898245
2H	246	502	744	512234615	512234372
2H	242	505	744	513058143	513057904
2H	247	501	744	513074006	513073762
2H	246	502	745	516297176	516297419
2H	230	502	729	522324884	522324657
2H	243	504	744	525730374	525730137
2H	245	503	744	527265172	527265413
2H	238	502	733	534048320	534048555
2H	237	502	733	534056243	534056477
2H	511	4988	5497	535971407	535971917
2H	245	502	744	540062797	540062555
2H	246	502	744	543684125	543683882
2H	244	504	744	548002851	548002610
2H	246	502	745	550265870	550266113
2H	245	502	744	552978060	552977818
2H	177	570	744	557615627	557615802
2H	435	501	930	561703670	561704101
2H	427	506	929	574744908	574744489
2H	247	501	743	588349158	588348913
2H	420	514	931	588380475	588380061
2H	502	5003	5500	610792896	610793395
2H	437	501	930	633276396	633275966
2H	246	502	744	634603645	634603402
2H	118	627	744	634611479	634611363
2H	410	501	904	642794935	642795343
2H	87	1	86	645927824	645927739
3H	251	502	744	13345239	13345487
3H	248	501	744	31769835	31769592
3H	245	502	744	48601149	48600907
3H	247	502	744	48621760	48621518
3H	246	502	745	50264930	50265172
3H	204	532	734	51108938	51108736
3H	233	504	734	51116721	51116490
3H	247	502	745	54699799	54700044
3H	254	502	753	56027918	56027668
3H	247	502	744	58713969	58714213
3H	248	502	744	58721999	58722244
3H	244	502	742	59891151	59890910
3H	77	666	742	59898808	59898733
3H	233	502	732	59922245	59922015
3H	246	501	744	64375468	64375711
3H	235	502	733	65787369	65787601
3H	411	501	902	68219666	68219272
3H	235	502	733	70191697	70191465
3H	242	504	744	73790676	73790437
3H	246	502	744	73805797	73805554
3H	244	504	745	75387779	75387537
3H	255	502	753	79203851	79203600
3H	246	502	744	80580947	80581190
3H	248	502	745	81229161	81229407
3H	245	502	744	81809342	81809584
3H	248	502	744	87697306	87697550
3H	246	502	744	87705124	87705366
3H	235	502	733	90033691	90033459
3H	246	502	744	90041620	90041377
3H	255	502	753	91603904	91603661
3H	420	504	918	92445475	92445889
3H	254	502	753	94189944	94190194
3H	235	502	734	100036633	100036400
3H	245	503	744	103021821	103022062
3H	245	503	744	103043235	103043476
3H	246	502	744	109588506	109588263
3H	247	501	744	110214382	110214143
3H	436	501	930	113973746	113974177
3H	433	501	929	114002000	114002429
3H	369	138	506	115538988	115538620
3H	235	502	733	121281217	121281449
3H	355	505	853	125092083	125092432
3H	246	502	745	130123776	130124020
3H	252	495	744	131443888	131443639
3H	242	501	740	133052655	133052888
3H	242	501	740	133097679	133097918
3H	95	5407	5500	134089885	134089791
3H	176	5157	5331	134090092	134089918
3H	470	4989	5456	134201661	134201207
3H	143	603	745	138826796	138826938
3H	246	502	745	138872051	138871807
3H	246	502	744	142017041	142017284
3H	327	501	821	144329685	144329366
3H	235	502	733	144488370	144488140
3H	245	502	744	144727307	144727549
3H	254	501	753	145926156	145926393
3H	247	501	745	145933957	145934202
3H	88	1	88	149039096	149039010
3H	338	4989	5326	149110090	149109753
3H	245	502	744	149241641	149241882
3H	247	500	744	149838249	149838005
3H	246	502	744	152462379	152462622
3H	246	502	744	152499227	152499470
3H	246	502	744	155393050	155392807
3H	437	501	933	159503644	159503210
3H	516	4989	5500	161008572	161009081
3H	39	13	51	161009093	161009131
3H	247	501	744	163079426	163079183
3H	245	502	744	165934580	165934338
3H	235	502	733	167027907	167028139
3H	408	501	904	168177906	168177500
3H	409	501	904	168192707	168192301
3H	244	503	744	168308944	168308702
3H	406	501	904	168844452	168844053
3H	434	501	929	168852295	168851865
3H	298	137	432	168853778	168853482
3H	246	502	744	172058087	172058329
3H	437	501	930	172226966	172227400
3H	231	502	729	173818626	173818854
3H	230	502	729	173826690	173826918
3H	254	494	744	178005173	178004922
3H	235	502	733	178410413	178410182
3H	246	502	745	179671197	179670953
3H	246	502	744	180025589	180025832
3H	246	502	744	180033616	180033859
3H	243	504	744	180837433	180837673
3H	245	502	744	180845317	180845559
3H	245	502	744	180873996	180873754
3H	245	502	744	181453484	181453242
3H	248	501	744	187040615	187040372
3H	245	502	744	187992438	187992680
3H	245	502	744	188000257	188000499
3H	432	501	930	189346972	189346543
3H	435	501	930	189386473	189386040
3H	255	501	753	191981294	191981043
3H	342	501	835	192136153	192136492
3H	425	501	922	192938114	192938537
3H	255	501	753	194051714	194051965
3H	246	502	745	202336834	202336590
3H	434	503	930	202528254	202528684
3H	235	502	733	203241964	203241733
3H	235	502	733	204387462	204387693
3H	245	502	744	205863982	205864224
3H	265	173	432	206323778	206324042
3H	257	501	753	209808868	209808617
3H	248	501	744	210405437	210405192
3H	235	502	733	212136718	212136486
3H	246	502	744	212832702	212832945
3H	231	502	729	212840680	212840908
3H	243	504	741	215177194	215176955
3H	431	503	929	218195314	218195739
3H	437	501	929	219669952	219669523
3H	248	502	744	220335701	220335456
3H	246	501	743	220767232	220766990
3H	246	502	744	221008386	221008629
3H	125	712	835	222016550	222016673
3H	242	501	740	222570308	222570547
3H	251	502	749	222981261	222981507
3H	235	502	733	224593978	224593746
3H	246	502	745	227522978	227522734
3H	246	502	744	228907872	228908115
3H	231	502	729	228915734	228915962
3H	246	502	744	230073522	230073281
3H	246	502	744	230081357	230081116
3H	297	137	432	232318237	232318533
3H	90	501	588	236247847	236247758
3H	370	137	504	236249201	236248832
3H	233	504	733	243828772	243829001
3H	244	504	745	244068225	244067983
3H	436	501	929	246131759	246132190
3H	241	501	739	246241027	246241264
3H	98	643	740	246284665	246284761
3H	85	1	85	248255486	248255403
3H	372	137	506	250331683	250332054
3H	427	503	922	251760310	251759886
3H	436	501	931	257207100	257206669
3H	246	501	744	258390643	258390886
3H	248	501	744	258417143	258417386
3H	237	502	733	259661121	259660890
3H	435	501	929	266193610	266194041
3H	247	502	744	272890569	272890812
3H	436	501	929	290004999	290005430
3H	246	502	744	297549642	297549885
3H	245	502	744	301835199	301834957
3H	245	502	744	301843153	301842921
3H	371	137	506	308232987	308233357
3H	255	501	753	308241351	308241101
3H	423	506	922	312027571	312027152
3H	246	501	744	313649030	313649273
3H	246	501	744	313764701	313764944
3H	245	502	744	314201282	314201040
3H	246	501	744	314208994	314208751
3H	432	503	930	315056870	315057300
3H	246	502	744	317375573	317375816
3H	235	502	733	319299348	319299580
3H	235	502	733	319315771	319316003
3H	65	1	65	319438916	319438853
3H	512	4989	5498	319439426	319438919
3H	158	587	744	320077385	320077229
3H	245	502	744	320194007	320193765
3H	246	501	744	321656568	321656811
3H	232	504	733	325133461	325133232
3H	231	502	728	325144375	325144149
3H	420	506	922	327172449	327172035
3H	254	494	744	328130403	328130152
3H	254	494	744	328141689	328141438
3H	358	153	506	329204052	329204406
3H	245	502	744	333602538	333602779
3H	247	502	744	334840662	334840906
3H	248	502	744	334848425	334848670
3H	247	502	744	335197132	335196888
3H	824	137	930	335561328	335562137
3H	434	501	930	336000227	335999796
3H	245	502	744	336114700	336114458
3H	245	502	744	336148656	336148414
3H	244	504	744	337321673	337321914
3H	246	502	744	337329570	337329813
3H	447	494	930	343456488	343456933
3H	245	502	744	345093929	345093687
3H	245	502	744	348168689	348168931
3H	235	502	733	351121313	351121544
3H	244	504	744	351615500	351615260
3H	247	502	744	352266830	352267074
3H	245	502	744	353714623	353714381
3H	88	1	88	354055749	354055663
3H	82	4	85	355106684	355106764
3H	246	502	744	358809010	358808767
3H	244	502	742	358816918	358816677
3H	371	137	506	358902580	358902950
3H	235	502	734	362650640	362650873
3H	246	501	744	364432542	364432299
3H	245	502	744	366372055	366372297
3H	246	502	744	366379553	366379796
3H	234	502	733	369140555	369140786
3H	248	502	744	369486183	369486428
3H	237	502	733	369494071	369494305
3H	441	503	929	371864612	371864175
3H	228	504	729	379072392	379072617
3H	228	504	729	379080279	379080504
3H	248	502	744	388827696	388827929
3H	167	578	744	388835268	388835433
3H	250	502	749	392802542	392802788
3H	421	503	917	393686674	393687091
3H	372	137	506	396151605	396151974
3H	369	137	504	396226923	396227291
3H	246	502	744	399711519	399711762
3H	246	502	744	399719367	399719610
3H	246	502	744	399868391	399868148
3H	246	502	744	400959166	400958923
3H	246	502	744	404618883	404619126
3H	373	137	506	406042862	406043234
3H	430	494	918	408789538	408789967
3H	294	137	429	408816078	408816370
3H	502	5003	5500	412179693	412180189
3H	246	502	744	415668864	415669107
3H	246	502	744	415690077	415690320
3H	429	501	924	418370965	418371391
3H	243	504	744	422206942	422206702
3H	451	494	933	424441074	424440633
3H	254	494	743	424479469	424479218
3H	247	502	744	433880142	433880386
3H	235	502	733	436810364	436810596
3H	89	501	588	438118535	438118623
3H	245	502	744	439285716	439285474
3H	246	502	745	442683204	442682962
3H	246	502	744	448189098	448189341
3H	246	502	744	448197028	448197271
3H	246	502	744	453762359	453762600
3H	235	502	733	459128681	459128913
3H	436	503	933	462233463	462233032
3H	234	502	733	467632569	467632339
3H	85	1	85	469287159	469287242
3H	246	502	745	471045256	471045012
3H	246	502	744	476760139	476759896
3H	246	502	744	476768124	476767881
3H	234	502	733	494410424	494410194
3H	234	502	733	494418263	494418033
3H	245	502	744	499049302	499049545
3H	246	502	744	502507657	502507414
3H	243	504	744	502841145	502841385
3H	246	502	744	502849109	502849352
3H	254	502	753	512911392	512911143
3H	235	504	733	513680044	513679815
3H	235	502	733	513689138	513688907
3H	246	501	744	524910745	524910988
3H	245	502	744	529124182	529123940
3H	294	137	429	535638629	535638922
3H	294	137	429	535706923	535707216
3H	246	502	744	535779364	535779607
3H	245	502	744	543839265	543839023
3H	245	502	744	570385051	570385293
3H	246	502	744	593734108	593733864
3H	246	502	744	593770421	593770177
3H	246	502	744	604218172	604217929
4H	230	503	729	1262268	1262494
4H	236	502	733	8170842	8171075
4H	238	502	733	8178248	8178483
4H	248	502	744	8507984	8507742
4H	250	502	749	12208089	12207849
4H	251	502	749	12216030	12215784
4H	246	502	744	12368785	12369028
4H	289	144	431	14612426	14612139
4H	258	496	749	15730863	15731117
4H	244	502	743	39476724	39476482
4H	247	501	744	39764358	39764602
4H	179	573	744	42412801	42412625
4H	247	501	744	44337135	44336892
4H	247	501	744	44344930	44344687
4H	235	502	733	45472822	45473053
4H	275	501	770	51934963	51935231
4H	245	502	744	53588793	53589034
4H	245	502	744	53596691	53596932
4H	435	501	930	57720636	57721069
4H	396	501	891	57731146	57731540
4H	42	888	929	57747593	57747634
4H	234	502	733	57793013	57793243
4H	246	502	744	58353385	58353628
4H	371	138	507	59363284	59362917
4H	63	3	65	66944719	66944658
4H	65	1	65	67087370	67087307
4H	428	501	922	75009174	75009591
4H	255	501	753	78638030	78637779
4H	214	532	744	85140612	85140400
4H	297	137	428	85142120	85141829
4H	245	502	744	85148529	85148287
4H	245	502	744	85923479	85923721
4H	245	502	744	86282685	86282927
4H	234	502	733	86290346	86290577
4H	245	502	744	86607446	86607688
4H	434	494	918	87788654	87789086
4H	245	502	744	92434925	92435167
4H	70	675	744	94075798	94075730
4H	246	502	744	94221118	94221361
4H	246	502	744	94233489	94233732
4H	246	502	744	94970064	94969821
4H	372	137	506	95381276	95380905
4H	513	4989	5500	97056555	97057065
4H	516	4989	5500	97066869	97067377
4H	250	502	749	105953734	105953488
4H	254	502	753	106328606	106328854
4H	97	657	753	106336424	106336517
4H	246	502	744	106735865	106736108
4H	246	502	744	112187952	112188195
4H	246	502	744	112195989	112196232
4H	249	502	744	116674873	116674627
4H	234	502	733	118322664	118322434
4H	246	502	744	125484075	125483833
4H	246	502	745	129006429	129006673
4H	433	502	930	130212646	130213073
4H	431	501	930	130274485	130274882
4H	438	501	930	132313737	132313305
4H	441	501	930	132335528	132335091
4H	236	502	733	133193561	133193793
4H	515	4989	5498	136194497	136195006
4H	85	1	85	136215798	136215881
4H	435	501	930	143073107	143073538
4H	245	502	744	148693112	148693354
4H	246	502	744	152742303	152742545
4H	246	502	744	152750311	152750553
4H	247	501	744	154320933	154320689
4H	513	4989	5500	157340407	157339896
4H	240	507	744	158478128	158477891
4H	232	502	729	158607341	158607113
4H	373	503	869	158974557	158974926
4H	235	502	733	160534335	160534104
4H	245	502	744	161341082	161340840
4H	246	502	745	163746492	163746249
4H	246	502	745	163754335	163754092
4H	124	808	930	167611617	167611737
4H	436	501	930	169434391	169433962
4H	246	502	744	170249508	170249751
4H	245	502	744	170418478	170418720
4H	250	502	745	175014682	175014930
4H	243	504	744	177332681	177332453
4H	246	502	745	179918432	179918188
4H	244	504	745	180270110	180270352
4H	245	502	744	181528964	181528722
4H	246	501	744	182762892	182762649
4H	352	504	851	194070189	194070538
4H	255	502	753	200085935	200085687
4H	255	502	753	200152905	200152657
4H	254	502	753	200235635	200235386
4H	244	504	744	200698579	200698338
4H	234	502	732	200706717	200706486
4H	434	501	929	201768445	201768013
4H	246	502	744	202433065	202432822
4H	246	502	744	202441043	202440800
4H	236	502	733	203489676	203489446
4H	244	504	744	203497589	203497350
4H	74	1	74	206785770	206785840
4H	133	612	744	208964273	208964404
4H	356	153	506	211707648	211707294
4H	82	501	582	214892745	214892664
4H	250	502	749	220484520	220484766
4H	235	502	733	222374129	222374361
4H	235	502	733	222382032	222382264
4H	245	502	744	223383963	223384205
4H	247	501	744	224663778	224663534
4H	422	503	918	226477529	226477947
4H	238	502	737	227323769	227323533
4H	435	503	931	228399540	228399952
4H	434	503	930	228643795	228644226
4H	245	501	744	229964211	229963969
4H	370	137	504	237050941	237051308
4H	275	163	432	237637109	237637382
4H	438	503	930	237638561	237638995
4H	246	502	744	248712533	248712290
4H	427	507	930	249092422	249091998
4H	435	501	929	249508133	249508562
4H	420	514	929	249554508	249554925
4H	279	504	779	249739520	249739247
4H	235	502	733	249906854	249906622
4H	246	502	744	252438195	252438438
4H	246	502	744	252446015	252446258
4H	244	504	744	254935484	254935725
4H	246	502	744	256395909	256396153
4H	246	502	744	259380599	259380842
4H	244	504	744	260752835	260752594
4H	71	1	71	267906988	267906919
4H	515	4989	5500	267907499	267906989
4H	365	4989	5351	270121190	270121553
4H	363	4989	5351	270200577	270200939
4H	77	9	85	270220667	270220742
4H	518	4988	5500	278366890	278366381
4H	249	187	432	278891628	278891876
4H	254	494	744	279204733	279204984
4H	398	536	930	297219128	297219523
4H	420	514	930	297238227	297238644
4H	244	494	733	305094943	305095184
4H	245	502	744	311033420	311033661
4H	232	504	733	311041329	311041558
4H	232	504	733	311049234	311049463
4H	230	502	729	312585101	312585328
4H	244	504	744	315049005	315048764
4H	246	502	744	315232426	315232183
4H	80	9	88	315745312	315745234
4H	519	4989	5500	315786840	315786330
4H	428	506	929	316126650	316127075
4H	245	502	744	319421685	319421443
4H	246	502	744	320556264	320556021
4H	246	504	744	326030627	326030386
4H	246	502	744	326389446	326389203
4H	248	506	749	328190685	328190441
4H	97	501	596	328539250	328539345
4H	247	501	744	332055122	332055365
4H	462	5003	5462	334708369	334707920
4H	246	502	744	338748810	338748567
4H	244	504	744	341218192	341217951
4H	246	502	744	341226266	341226023
4H	246	502	744	341875725	341875482
4H	300	138	432	341988386	341988091
4H	245	502	744	343160471	343160229
4H	235	502	733	344682439	344682671
4H	246	502	744	345475896	345476139
4H	45	886	930	350861934	350861977
4H	246	502	744	351708104	351707861
4H	65	1	65	352535938	352536000
4H	110	635	744	353125766	353125874
4H	300	137	433	354850335	354850037
4H	514	4989	5499	358351939	358352448
4H	246	502	744	359571248	359571491
4H	245	502	744	361230609	361230851
4H	159	775	929	363461792	363461635
4H	275	501	770	363792870	363793139
4H	245	502	744	364313981	364314223
4H	251	502	744	365739945	365739697
4H	248	502	744	369390178	369390421
4H	435	501	929	370545325	370544897
4H	246	501	744	370756283	370756526
4H	245	502	744	370971499	370971739
4H	250	502	749	371872919	371873165
4H	246	501	744	372578164	372578407
4H	89	501	588	373422196	373422284
4H	370	137	506	373429424	373429788
4H	246	502	744	378643261	378643504
4H	246	502	744	378650658	378650901
4H	246	501	744	379750656	379750413
4H	245	502	744	380792541	380792783
4H	246	502	744	382666683	382666925
4H	436	501	930	383481178	383481610
4H	246	502	744	385672753	385672996
4H	245	502	744	386279562	386279320
4H	372	137	506	389879896	389879527
4H	245	502	744	390674622	390674381
4H	245	502	744	393711081	393711323
4H	245	502	744	393719001	393719243
4H	437	501	930	395420823	395420392
4H	437	501	930	395428436	395428008
4H	243	504	743	395473210	395473450
4H	243	504	743	395481119	395481359
4H	433	501	930	395817075	395817487
4H	435	501	930	395830972	395831401
4H	235	502	733	398658931	398659163
4H	235	502	733	398666908	398667140
4H	246	502	744	399577861	399577618
4H	246	502	744	399594652	399594409
4H	142	603	744	401243708	401243568
4H	247	502	744	405126057	405125815
4H	247	502	744	415339213	415338969
4H	246	502	744	417832947	417832704
4H	235	502	733	422594268	422594500
4H	254	494	744	430646099	430645847
4H	134	612	745	432640657	432640524
4H	424	514	933	433382724	433382303
4H	433	504	933	433442511	433442080
4H	426	501	921	439923458	439923037
4H	235	502	733	444808752	444808520
4H	229	502	728	447611458	447611232
4H	246	502	744	450715102	450714859
4H	247	501	744	457360314	457360071
4H	246	501	744	465732734	465732491
4H	435	501	929	467645147	467645575
4H	436	501	930	467688814	467689246
4H	526	4982	5500	472153511	472153013
4H	245	501	744	474982932	474983174
4H	248	502	744	477639922	477640167
4H	235	502	734	477717116	477717349
4H	234	502	733	482110347	482110578
4H	246	502	744	484679931	484680173
4H	246	502	744	484687801	484688043
4H	234	502	733	488637579	488637348
4H	302	137	432	491699471	491699175
4H	247	502	744	491761300	491761542
4H	245	502	744	494879761	494879519
4H	281	5003	5283	495730773	495730494
4H	246	501	744	497106744	497106987
4H	233	502	733	501758867	501759097
4H	234	502	733	501766846	501767077
4H	246	502	744	506426840	506426597
4H	246	502	744	506434427	506434184
4H	245	502	744	511110064	511109822
4H	245	502	744	511131866	511131624
4H	432	506	933	511426302	511425873
4H	447	501	939	511481046	511480604
4H	254	494	744	516155005	516154754
4H	244	504	744	516421033	516420792
4H	74	1	74	521486795	521486724
4H	512	4991	5500	521487306	521486796
4H	246	502	744	530897884	530898126
4H	247	502	744	530905777	530906019
4H	246	502	744	532574302	532574545
4H	250	502	749	532830539	532830293
4H	246	502	744	532890394	532890151
4H	259	501	744	534251519	534251774
4H	246	501	744	534259449	534259692
4H	514	4989	5500	537311024	537311533
4H	246	502	744	540542033	540541790
4H	247	502	744	541598794	541599037
4H	245	502	744	541753752	541753510
4H	246	502	744	546879080	546878837
4H	246	502	745	550871519	550871763
4H	247	502	744	551311605	551311362
4H	246	502	744	551319459	551319216
4H	246	502	744	553467944	553467701
4H	286	501	779	558316315	558316037
4H	244	502	744	565978481	565978722
4H	71	1	71	581404947	581405016
4H	85	1	85	581407358	581407441
4H	426	501	920	591959123	591959544
4H	246	502	745	610271621	610271865
5H	246	502	744	12649338	12649580
5H	246	502	744	12656507	12656749
5H	244	504	745	27016906	27016664
5H	248	502	744	34794506	34794261
5H	235	502	733	37554754	37554985
5H	260	501	753	45635241	45634986
5H	236	502	733	48108277	48108508
5H	355	503	852	51275641	51275288
5H	228	504	729	51661598	51661373
5H	361	501	858	52459765	52459409
5H	245	502	744	58468741	58468500
5H	245	502	744	62976919	62977161
5H	245	502	744	62984820	62985062
5H	254	502	753	63415193	63415442
5H	246	502	744	64248929	64249171
5H	230	502	729	65262345	65262572
5H	246	502	745	67434256	67434014
5H	246	502	745	67455005	67454762
5H	236	502	733	71924088	71923855
5H	247	502	744	71931896	71931652
5H	434	501	930	86257879	86257449
5H	251	502	749	87321947	87321700
5H	251	502	749	87329845	87329598
5H	251	502	744	98764042	98764290
5H	251	501	744	103964657	103964409
5H	374	137	504	104907700	104907330
5H	246	502	744	111242428	111242185
5H	302	137	432	113714052	113714347
5H	246	502	744	116029619	116029862
5H	235	502	733	124445438	124445670
5H	235	502	733	126466599	126466367
5H	246	502	744	126547080	126547323
5H	246	502	744	126555317	126555560
5H	246	504	744	126931047	126931288
5H	238	502	733	126938971	126939203
5H	246	502	744	127029423	127029665
5H	245	501	744	127893900	127894142
5H	378	137	511	131113235	131113610
5H	235	502	734	132101641	132101874
5H	235	502	734	132109472	132109705
5H	246	502	744	132238934	132239177
5H	235	502	734	132434754	132434987
5H	246	501	744	132656164	132656407
5H	246	501	744	132664085	132664328
5H	407	503	904	134593483	134593885
5H	246	502	744	139291256	139291499
5H	245	501	743	141236090	141235848
5H	254	502	753	144534484	144534728
5H	258	502	744	153321360	153321615
5H	373	137	506	154197953	154198325
5H	245	502	744	158923252	158923010
5H	246	502	744	158931315	158931072
5H	445	494	929	162866667	162866228
5H	243	504	744	163128655	163128415
5H	228	504	729	163147726	163147501
5H	278	505	776	164037791	164038062
5H	245	504	744	170086484	170086726
5H	435	501	929	170633567	170633140
5H	46	885	930	171612324	171612279
5H	246	501	744	179883048	179883291
5H	246	502	744	180995771	180996014
5H	245	502	744	182436014	182435773
5H	245	502	744	182443866	182443624
5H	251	502	744	184208688	184208440
5H	246	502	744	193303795	193303552
5H	244	502	744	193311663	193311435
5H	245	502	744	197724275	197724034
5H	76	13	88	198766244	198766169
5H	251	502	744	199348370	199348122
5H	249	504	744	202034871	202035115
5H	254	502	744	202042790	202043040
5H	255	502	753	202623872	202623622
5H	246	502	744	205504530	205504773
5H	429	501	918	208538582	208538161
5H	245	502	744	216405200	216404958
5H	431	503	929	218893766	218894194
5H	374	137	507	220082750	220082377
5H	440	501	929	220675528	220675959
5H	437	501	928	220693374	220693805
5H	428	503	922	227436334	227436759
5H	272	502	770	228413690	228413426
5H	246	501	744	229461303	229461060
5H	246	501	744	229478706	229478463
5H	436	501	930	230483285	230483717
5H	435	501	930	230490936	230491368
5H	244	505	745	232405032	232404790
5H	244	504	745	232846216	232845974
5H	247	502	745	233977264	233977019
5H	434	502	930	234512730	234512299
5H	430	504	930	234530121	234529694
5H	246	502	744	235331434	235331677
5H	244	504	745	237003339	237003097
5H	245	502	744	238244925	238244682
5H	246	501	744	239365065	239365308
5H	247	501	744	239372890	239373133
5H	434	504	929	240658193	240657762
5H	246	502	744	241145516	241145274
5H	246	502	744	241398075	241398318
5H	247	501	744	242802029	242801785
5H	50	881	929	246599866	246599915
5H	428	506	929	246607163	246607589
5H	246	501	744	248240042	248240284
5H	433	501	928	251690264	251689835
5H	241	504	742	255162453	255162215
5H	433	501	929	256423155	256423584
5H	244	504	744	263592034	263591794
5H	250	502	749	263777357	263777602
5H	248	501	744	266176060	266176304
5H	246	502	744	269037628	269037385
5H	246	502	744	269045482	269045239
5H	235	502	733	269255108	269255339
5H	436	501	930	269485539	269485971
5H	235	502	733	270889155	270889386
5H	235	502	733	270897000	270897231
5H	246	502	744	272782987	272782744
5H	247	502	745	274583385	274583630
5H	250	502	745	274591208	274591456
5H	244	504	744	274760056	274760297
5H	246	502	744	283986818	283987061
5H	246	502	744	283994675	283994918
5H	376	137	509	284108143	284107775
5H	251	504	753	285751816	285751569
5H	246	502	744	287927054	287927297
5H	439	501	930	288076282	288075849
5H	435	501	930	291785224	291785655
5H	245	504	744	294530079	294530320
5H	246	502	744	295296147	295295904
5H	246	502	743	295304114	295303872
5H	245	501	744	295386429	295386671
5H	246	502	744	303756524	303756282
5H	246	502	744	303764330	303764088
5H	241	506	744	308291099	308290861
5H	242	506	744	308298936	308298698
5H	232	501	729	310011710	310011939
5H	246	502	744	313187770	313187527
5H	248	502	744	313195740	313195495
5H	250	502	744	313866431	313866184
5H	247	502	744	313874401	313874157
5H	247	501	744	322291989	322292232
5H	246	502	744	322329710	322329953
5H	246	502	744	326615714	326615472
5H	246	502	744	326768331	326768574
5H	247	501	744	326773899	326773656
5H	433	503	930	327401461	327401891
5H	433	503	930	327419201	327419631
5H	244	504	744	330576394	330576153
5H	246	502	744	336610061	336610304
5H	246	502	744	336617974	336618217
5H	246	502	744	340725059	340724817
5H	247	502	745	341397929	341398173
5H	265	660	922	341661831	341662095
5H	524	5004	5500	356869766	356869249
5H	435	501	930	359298665	359298234
5H	246	502	744	359857096	359856854
5H	434	503	930	370085630	370086058
5H	338	501	835	370902100	370902435
5H	247	502	744	374156101	374155857
5H	435	494	922	378977467	378977900
5H	241	506	744	382679566	382679804
5H	243	504	744	383958018	383957778
5H	256	502	744	384543912	384543659
5H	245	502	744	384703840	384703598
5H	245	502	744	386981763	386982005
5H	373	137	506	396411908	396412278
5H	248	500	744	398923567	398923322
5H	301	137	432	398925030	398924735
5H	437	501	930	399917391	399917822
5H	254	180	428	400051225	400051477
5H	442	501	930	400142524	400142960
5H	246	502	744	401203815	401204058
5H	433	501	930	401437855	401438279
5H	440	501	930	403238332	403237899
5H	260	179	432	403272592	403272334
5H	246	502	744	407602929	407602686
5H	435	501	930	409052169	409052600
5H	245	502	744	415675061	415674819
5H	86	1	85	423090724	423090807
5H	70	1	70	423125187	423125255
5H	246	502	745	425148626	425148870
5H	246	502	744	427572960	427573203
5H	250	502	749	427906294	427906540
5H	427	501	923	428102559	428102983
5H	235	502	733	430436323	430436092
5H	235	502	733	430444136	430443905
5H	300	137	432	437996452	437996158
5H	234	504	733	446272309	446272079
5H	246	502	744	447986956	447987199
5H	246	502	744	449373550	449373793
5H	246	502	744	449381515	449381758
5H	247	502	744	449485909	449486152
5H	247	502	744	469415235	469415478
5H	247	502	744	469423136	469423379
5H	246	502	744	471805774	471806016
5H	245	502	744	481025456	481025698
5H	245	502	744	481033372	481033614
5H	246	505	748	483930688	483930444
5H	245	505	748	483938573	483938330
5H	519	4989	5500	502397780	502398295
5H	235	502	733	511701029	511700801
5H	250	502	744	527428960	527428713
5H	428	501	922	535490647	535491065
5H	246	502	744	538658182	538658424
5H	246	502	744	538670973	538671215
5H	510	4994	5500	541841414	541840909
5H	235	502	733	556470113	556470345
6H	245	502	744	20570096	20569854
6H	245	502	744	20605134	20604892
6H	71	1	71	39219362	39219293
6H	513	4989	5498	39219865	39219365
6H	246	502	744	40949103	40949345
6H	243	504	744	42077660	42077420
6H	255	502	753	60969500	60969249
6H	249	502	745	61522782	61522536
6H	247	504	745	61530636	61530392
6H	231	502	729	65224080	65224307
6H	251	504	745	65673095	65672846
6H	247	502	745	65680960	65680716
6H	249	504	744	67196692	67196938
6H	247	502	744	70323932	70324175
6H	258	501	756	70665245	70664991
6H	248	501	744	70673046	70672803
6H	246	502	744	73912427	73912184
6H	242	504	743	73920357	73920118
6H	234	502	733	79514526	79514296
6H	212	534	744	79535239	79535029
6H	245	502	744	79894891	79895133
6H	245	502	744	79913425	79913666
6H	245	502	744	80640985	80641227
6H	246	502	744	84758570	84758327
6H	246	501	744	88316514	88316271
6H	248	502	744	90411897	90411653
6H	442	5065	5500	93431787	93432224
6H	235	502	733	95807329	95807561
6H	235	502	733	98960250	98960018
6H	235	502	733	99738555	99738787
6H	235	502	733	99746377	99746609
6H	248	501	744	100683163	100683406
6H	46	885	930	102261648	102261603
6H	235	502	733	102262196	102261964
6H	246	502	744	102270182	102269939
6H	235	502	733	114425294	114425526
6H	254	494	744	114436194	114436445
6H	247	502	744	116002423	116002179
6H	246	501	744	119145211	119145454
6H	246	501	744	119153019	119153262
6H	246	502	745	121545460	121545704
6H	245	502	744	122913437	122913679
6H	235	502	733	128741333	128741101
6H	235	502	733	128749306	128749074
6H	235	502	733	128757279	128757047
6H	297	137	432	131772444	131772740
6H	437	501	929	131774594	131775026
6H	256	502	753	132204505	132204255
6H	302	137	432	134479831	134479534
6H	245	502	744	144518879	144519121
6H	245	502	744	144526843	144527085
6H	245	502	744	146527394	146527636
6H	245	502	744	146543817	146544059
6H	245	502	744	147574008	147574250
6H	245	502	744	152445962	152446204
6H	246	502	745	153966932	153966688
6H	72	1	72	154303231	154303161
6H	450	501	929	158121973	158122417
6H	246	502	744	168504491	168504248
6H	247	502	744	171518289	171518045
6H	246	502	744	171526349	171526106
6H	246	502	744	172476315	172476072
6H	246	502	744	173722338	173722095
6H	245	502	744	176615393	176615151
6H	246	502	744	176647798	176647555
6H	422	501	918	178052272	178052690
6H	254	502	753	180336302	180336552
6H	246	502	745	182338271	182338515
6H	247	500	744	184068470	184068713
6H	298	137	432	189238473	189238176
6H	246	502	744	192711189	192710946
6H	289	137	425	197464219	197464507
6H	89	501	588	197477699	197477787
6H	245	502	744	203742725	203742967
6H	235	502	733	206647789	206647557
6H	235	502	733	206655772	206655540
6H	245	502	744	211124331	211124089
6H	245	502	744	213950896	213950654
6H	231	502	728	214619429	214619204
6H	255	502	753	215220416	215220667
6H	245	502	744	215541286	215541046
6H	246	502	744	215874093	215873854
6H	361	141	498	216475149	216474790
6H	245	502	744	217993337	217993095
6H	434	501	930	218779311	218778880
6H	244	504	744	218781879	218781639
6H	247	502	744	221795336	221795094
6H	442	5062	5498	225902353	225902778
6H	397	539	930	226373232	226373622
6H	246	501	744	227049221	227048979
6H	255	501	753	227175910	227176161
6H	423	504	922	228011944	228011527
6H	246	501	744	234660699	234660942
6H	246	502	744	236883170	236883413
6H	246	502	744	236891054	236891297
6H	299	514	812	244014359	244014062
6H	421	514	929	244386952	244386537
6H	233	504	733	247326725	247326955
6H	246	502	744	247334621	247334864
6H	244	502	743	249778280	249778039
6H	246	502	744	260177960	260177717
6H	244	504	744	264094842	264094601
6H	443	494	931	264846503	264846944
6H	296	138	432	265429542	265429837
6H	246	502	744	266016545	266016302
6H	431	501	924	268661304	268661729
6H	435	501	929	268668939	268669370
6H	246	502	744	269728894	269729137
6H	246	502	744	269736801	269737044
6H	196	549	743	271544128	271543935
6H	245	502	744	279247871	279248113
6H	243	504	744	279255772	279256012
6H	254	502	753	279730054	279729805
6H	244	502	743	281818158	281818398
6H	235	502	733	283636217	283636448
6H	432	501	928	284338398	284338826
6H	235	502	733	287907590	287907359
6H	248	502	744	288443933	288443688
6H	250	502	744	288451815	288451570
6H	246	502	744	289099435	289099192
6H	246	502	744	289107361	289107118
6H	248	502	744	291262163	291261918
6H	245	502	744	292340392	292340150
6H	245	502	744	292848538	292848780
6H	245	502	744	292856500	292856742
6H	280	504	779	293395050	293394776
6H	371	137	506	299831174	299831543
6H	371	137	506	299870813	299871181
6H	234	502	733	301118771	301118540
6H	245	502	744	301126828	301126586
6H	245	502	744	305814797	305814555
6H	301	137	432	305816278	305815983
6H	443	501	933	308601093	308600652
6H	439	506	933	308608685	308608249
6H	230	502	729	308673828	308673601
6H	248	502	744	312329768	312330010
6H	246	502	744	312337682	312337924
6H	438	501	930	313763570	313764003
6H	414	501	909	314424587	314424995
6H	231	502	729	319561739	319561511
6H	246	502	745	319982927	319983170
6H	235	502	733	323330608	323330839
6H	441	501	930	324546105	324546535
6H	443	501	929	324553737	324554168
6H	425	503	922	324883633	324883210
6H	246	502	744	325749115	325748872
6H	435	501	930	327602505	327602076
6H	433	503	929	332230706	332231134
6H	246	501	744	338610401	338610644
6H	405	5097	5500	341709918	341709516
6H	245	502	743	342689449	342689207
6H	246	502	744	342706280	342706037
6H	246	502	744	346442321	346442564
6H	244	504	744	350405667	350405426
6H	434	501	930	351365058	351364629
6H	246	502	744	355394243	355394486
6H	247	502	745	355626571	355626816
6H	246	502	744	355647156	355647399
6H	254	502	753	355866574	355866824
6H	234	502	733	357524828	357525059
6H	246	502	744	358231640	358231883
6H	246	502	744	358239370	358239613
6H	246	502	744	358785079	358784836
6H	246	502	745	360819300	360819056
6H	247	502	745	360828933	360828689
6H	248	504	745	361168090	361167845
6H	248	502	745	362189660	362189415
6H	246	502	744	362978785	362978542
6H	246	502	744	362986677	362986434
6H	245	502	744	363813550	363813308
6H	436	501	929	365341955	365341555
6H	231	502	729	368825026	368825254
6H	246	502	744	368830419	368830662
6H	246	502	744	371452751	371452509
6H	231	502	729	371701718	371701490
6H	234	502	733	372796917	372797148
6H	245	502	744	372805049	372805291
6H	245	502	744	372813180	372813422
6H	177	570	744	377913267	377913092
6H	246	502	744	377920948	377921191
6H	245	502	744	378381354	378381112
6H	85	1	85	383705582	383705665
6H	500	5003	5500	383727455	383727946
6H	70	1	70	383727947	383728015
6H	512	4989	5498	386656025	386655517
6H	425	503	922	387796839	387797262
6H	246	502	744	392633691	392633449
6H	245	502	744	393115386	393115626
6H	245	502	744	394586530	394586289
6H	246	502	744	400603440	400603683
6H	275	668	937	413796128	413796401
6H	245	502	744	431352535	431352293
6H	245	502	744	431653849	431653608
6H	92	643	734	432380301	432380392
6H	247	501	744	434421011	434421254
6H	235	502	733	436364377	436364609
6H	244	504	744	436372055	436372296
6H	252	504	753	436411453	436411206
6H	247	502	744	437505109	437504866
6H	234	504	733	437512973	437512742
6H	433	501	930	440719206	440718775
6H	246	502	744	443825734	443825491
6H	245	502	744	455975871	455975629
6H	245	502	744	455983740	455983498
6H	250	502	749	462000913	462000667
6H	251	502	749	462012749	462012995
6H	250	502	749	462016837	462017083
6H	249	502	749	462019683	462019438
6H	235	502	733	465777956	465778188
6H	438	501	933	472575079	472574642
6H	246	502	744	500698471	500698228
6H	233	502	732	500706279	500706049
6H	433	501	930	503104076	503104506
6H	412	501	904	505024001	505023592
6H	283	501	779	507015818	507015541
6H	251	502	749	507144425	507144179
6H	250	502	749	507152389	507152144
6H	247	502	745	509633623	509633378
6H	247	502	745	509641474	509641229
6H	254	502	745	511513632	511513884
6H	248	502	745	511521436	511521682
6H	248	502	745	515781639	515781394
6H	246	502	744	519751972	519752215
6H	246	502	744	529676733	529676490
6H	246	502	744	529684308	529684065
6H	246	502	744	529695243	529695000
6H	246	502	744	537010771	537011014
6H	254	502	753	539412172	539412422
6H	433	501	930	551166754	551167174
7H	2865	2539	5403	19289259	19286399
7H	2865	2539	5403	19322183	19319323
7H	461	1041	1500	19326852	19326393
7H	154	900	1053	19331061	19330908
7H	930	1	929	19332055	19331126
7H	1516	3985	5500	19333569	19332056
7H	1381	2542	3920	19334944	19333566
7H	1594	900	2478	19336532	19334940
7H	930	1	929	19337512	19336596
7H	2194	3307	5500	19339705	19337513
7H	2088	993	3080	19341789	19339703
7H	219	1	219	19380090	19379872
7H	3018	2483	5500	19383106	19380091
7H	1590	900	2487	19389272	19387684
7H	930	1	929	19390266	19389337
7H	2959	2542	5500	19393222	19390267
7H	1594	899	2478	19394811	19393218
7H	927	1	926	19395801	19394878
7H	1240	4261	5500	19397031	19395802
7H	461	1041	1500	19399554	19399095
7H	154	900	1053	19403750	19403597
7H	374	212	585	19404146	19404519
7H	341	591	929	19404155	19403815
7H	718	210	926	19404591	19405308
7H	41	899	939	19405375	19405415
7H	99	2542	2639	19405537	19405439
7H	1594	900	2478	19407124	19405533
7H	930	1	929	19408116	19407188
7H	2195	3307	5500	19410310	19408117
7H	2181	900	3080	19412487	19410308
7H	930	1	929	19413481	19412552
7H	2060	3441	5500	19415521	19413482
7H	902	2542	3443	19609293	19608400
7H	1593	900	2478	19610879	19609289
7H	930	1	929	19611872	19610944
7H	2964	2542	5500	19614833	19611873
7H	575	1905	2478	19615403	19614829
7H	2188	900	3085	19617566	19615396
7H	931	1	929	19618557	19617631
7H	2959	2542	5500	19621499	19618558
7H	1598	900	2478	19623091	19621495
7H	931	1	929	19624085	19623156
7H	1174	4329	5500	19625242	19624086
7H	961	3373	4333	19639088	19638146
7H	695	2542	3235	19639802	19639111
7H	1540	939	2477	19641337	19639799
7H	930	1	929	19642375	19641447
7H	251	5250	5500	19642626	19642376
7H	2713	2542	5254	19649480	19646792
7H	1580	900	2478	19651053	19649476
7H	930	1	929	19652046	19651118
7H	339	5162	5500	19652385	19652047
7H	4281	900	5167	19664947	19660672
7H	931	1	929	19665938	19665012
7H	2960	2542	5500	19668887	19665939
7H	1594	900	2478	19670473	19668883
7H	930	1	929	19671461	19670538
7H	4619	900	5500	19676044	19671462
7H	400	532	929	19676507	19676109
7H	961	3373	4333	19686494	19685552
7H	695	2542	3235	19687209	19686517
7H	1580	900	2478	19688783	19687205
7H	930	1	929	19689776	19688848
7H	251	5250	5500	19690027	19689777
7H	1464	3791	5254	19695648	19694190
7H	4278	900	5167	19702998	19698723
7H	931	1	929	19703989	19703063
7H	2959	2542	5500	19706946	19703990
7H	1581	900	2478	19708521	19706942
7H	399	532	929	19708983	19708586
7H	961	3373	4333	19718944	19718002
7H	695	2542	3235	19719659	19718967
7H	1249	900	2148	19720999	19719752
7H	930	1	929	19721992	19721064
7H	251	5250	5500	19722243	19721993
7H	2714	2542	5254	19729114	19726407
7H	726	1754	2478	19729834	19729110
7H	108	5162	5269	19729997	19729890
7H	4278	900	5167	19756452	19752177
7H	931	1	929	19757443	19756517
7H	2961	2542	5500	19760393	19757444
7H	1592	900	2478	19761979	19760389
7H	930	1	929	19762967	19762044
7H	4611	900	5500	19767559	19762968
7H	399	532	929	19768021	19767624
7H	4278	900	5167	19783879	19779606
7H	931	1	929	19784869	19783944
7H	2960	2542	5500	19787817	19784870
7H	1592	900	2478	19789403	19787813
7H	930	1	929	19790396	19789468
7H	4607	900	5500	19794981	19790397
7H	931	2	930	19795971	19795045
7H	4615	900	5500	19800584	19795973
7H	926	1	925	19801577	19800653
7H	339	5162	5500	19801895	19801578
7H	4214	900	5106	19833516	19829307
7H	191	740	929	19833770	19833581
7H	387	899	1285	19834153	19833767
7H	930	1	929	19835145	19834217
7H	2826	2676	5500	19837968	19835146
7H	886	900	1772	19838847	19837962
7H	627	306	929	19839537	19838912
7H	276	1	276	19839805	19839530
7H	1734	3771	5500	19841538	19839806
7H	2195	900	3080	19843722	19841528
7H	191	740	929	19843976	19843787
7H	386	900	1285	19844358	19843973
7H	930	1	929	19845352	19844423
7H	2826	2676	5500	19848175	19845353
7H	886	900	1772	19849054	19848169
7H	626	306	929	19849743	19849119
7H	276	1	276	19850011	19849736
7H	2782	2720	5500	19852792	19850012
7H	181	2542	2721	19874282	19874103
7H	1593	900	2478	19875867	19874278
7H	930	1	929	19876861	19875932
7H	638	4863	5500	19877491	19876862
7H	961	3373	4333	19888399	19887457
7H	695	2542	3235	19889113	19888422
7H	1540	939	2477	19890648	19889110
7H	930	1	929	19891686	19890758
7H	251	5250	5500	19891937	19891687
7H	2713	2542	5254	19898790	19896102
7H	1580	900	2478	19900363	19898786
7H	930	1	929	19901356	19900428
7H	339	5162	5500	19901695	19901357
7H	4281	900	5167	19914264	19909989
7H	931	1	929	19915255	19914329
7H	2960	2542	5500	19918204	19915256
7H	1594	900	2478	19919790	19918200
7H	930	1	929	19920778	19919855
7H	4619	900	5500	19925361	19920779
7H	400	532	929	19925824	19925426
7H	961	3373	4333	19935807	19934865
7H	695	2542	3235	19936522	19935830
7H	1080	1400	2478	19937596	19936518
7H	4278	900	5167	19943621	19939346
7H	931	1	929	19944612	19943686
7H	2959	2542	5500	19947569	19944613
7H	1581	900	2478	19949144	19947565
7H	399	532	929	19949606	19949209
7H	961	3373	4333	19959568	19958626
7H	695	2542	3235	19960283	19959591
7H	1249	900	2148	19961622	19960376
7H	930	1	929	19962615	19961687
7H	251	5250	5500	19962866	19962616
7H	2714	2542	5254	19969735	19967029
7H	726	1754	2478	19970455	19969731
7H	108	5162	5269	19970618	19970511
7H	4278	900	5167	19997068	19992793
7H	931	1	929	19998059	19997133
7H	2961	2542	5500	20001009	19998060
7H	1592	900	2478	20002595	20001005
7H	930	1	929	20003583	20002660
7H	4611	900	5500	20008175	20003584
7H	399	532	929	20008637	20008240
7H	4278	900	5167	20024496	20020223
7H	931	1	929	20025487	20024561
7H	2960	2542	5500	20028436	20025488
7H	1099	1381	2478	20029529	20028432
7H	2232	900	3129	20031759	20029546
7H	399	532	929	20032221	20031824
7H	4278	900	5167	20046106	20041833
7H	931	1	929	20047097	20046171
7H	2960	2542	5500	20050045	20047098
7H	1592	900	2478	20051631	20050041
7H	930	1	929	20052624	20051696
7H	4607	900	5500	20057209	20052625
7H	931	2	930	20058199	20057273
7H	4618	900	5500	20062813	20058201
7H	926	1	925	20063806	20062882
7H	339	5162	5500	20064124	20063807
7H	4214	900	5106	20095744	20091535
7H	191	740	929	20095998	20095809
7H	387	899	1285	20096381	20095995
7H	930	1	929	20097373	20096445
7H	2826	2676	5500	20100196	20097374
7H	886	900	1772	20101075	20100190
7H	627	306	929	20101765	20101140
7H	276	1	276	20102033	20101758
7H	1734	3771	5500	20103766	20102034
7H	2195	900	3080	20105950	20103756
7H	191	740	929	20106204	20106015
7H	386	900	1285	20106586	20106201
7H	930	1	929	20107580	20106651
7H	2826	2676	5500	20110403	20107581
7H	886	900	1772	20111282	20110397
7H	626	306	929	20111971	20111347
7H	276	1	276	20112239	20111964
7H	2782	2720	5500	20115020	20112240
7H	181	2542	2721	20136506	20136327
7H	1593	900	2478	20138091	20136502
7H	930	1	929	20139085	20138156
7H	638	4863	5500	20139715	20139086
7H	2332	2542	4867	20190638	20188309
7H	991	1494	2478	20191620	20190634
7H	1878	3624	5500	20211629	20213505
7H	207	1	207	20213506	20213712
7H	1971	2098	4066	20215671	20213710
7H	1219	898	2102	20257671	20256455
7H	930	1	929	20258656	20257735
7H	3978	1523	5500	20262622	20258657
7H	492	996	1487	20263110	20262620
7H	59	898	956	20263164	20263107
7H	330	601	929	20263557	20263228
7H	246	502	744	33382954	33383197
7H	247	502	744	33393385	33393628
7H	246	502	744	33401234	33401477
7H	234	502	733	35348031	35348261
7H	234	502	733	35355854	35356084
7H	246	502	744	37784397	37784154
7H	246	502	744	39924162	39924405
7H	241	506	744	43695942	43696180
7H	245	502	744	43714972	43714730
7H	238	502	737	46268577	46268341
7H	242	505	744	49302637	49302398
7H	373	137	506	58165305	58165677
7H	244	503	744	68503447	68503688
7H	245	502	744	68511347	68511589
7H	414	501	911	73563141	73562729
7H	435	503	931	75381148	75381578
7H	247	502	744	76649763	76649519
7H	433	501	929	78894835	78894406
7H	246	502	744	93634897	93635140
7H	247	502	744	94458100	94457857
7H	245	502	744	97412843	97413085
7H	244	504	744	97420704	97420943
7H	247	500	744	97941918	97942161
7H	246	502	745	101229985	101230229
7H	246	502	744	102581358	102581601
7H	344	501	835	102796241	102795917
7H	246	501	744	106177716	106177473
7H	241	501	739	111545673	111545911
7H	241	501	739	111740883	111741121
7H	245	502	744	116519224	116519466
7H	244	502	744	116529897	116530138
7H	246	502	744	124453223	124452980
7H	245	502	744	134429079	134429320
7H	245	502	744	134451711	134451952
7H	246	502	744	138198815	138199057
7H	89	501	588	141269407	141269495
7H	68	4	71	142961548	142961482
7H	68	4	71	142964570	142964504
7H	68	4	71	142967592	142967526
7H	103	642	744	146395629	146395730
7H	233	502	733	146452871	146453101
7H	250	501	744	149536546	149536793
7H	253	501	744	149544406	149544656
7H	246	501	744	152104205	152104446
7H	243	494	733	152471334	152471095
7H	243	494	733	152479323	152479084
7H	235	502	733	153147222	153146990
7H	246	502	744	163482430	163482673
7H	433	501	930	166674260	166674690
7H	247	502	744	167815390	167815635
7H	437	501	933	168386829	168386399
7H	448	501	933	168456134	168455689
7H	245	502	744	172502905	172503147
7H	245	502	744	172510770	172511012
7H	245	502	744	179373610	179373852
7H	245	502	744	179381429	179381671
7H	245	502	744	186248594	186248352
7H	245	502	744	186256417	186256175
7H	235	502	733	186547295	186547063
7H	234	502	733	186555046	186554815
7H	246	501	744	186950283	186950042
7H	239	508	744	186958079	186957843
7H	246	502	744	187055703	187055460
7H	435	501	930	187388439	187388006
7H	246	502	744	193647186	193647429
7H	246	502	744	193655076	193655319
7H	236	502	733	197705920	197705690
7H	245	502	744	197713760	197713519
7H	244	502	744	198629747	198629987
7H	249	502	744	198637594	198637839
7H	388	547	929	200094674	200095057
7H	422	514	930	205421315	205421734
7H	253	504	744	206516253	206516503
7H	246	502	744	211126588	211126831
7H	243	504	744	212595833	212596073
7H	246	502	745	214089588	214089832
7H	301	137	432	214927134	214927430
7H	303	136	432	214934761	214935058
7H	432	501	928	217383893	217384319
7H	416	501	910	221815653	221815240
7H	433	501	930	221833040	221832610
7H	257	501	753	227252742	227252490
7H	256	501	753	227262512	227262260
7H	513	4989	5500	227411668	227412179
7H	231	502	729	231044514	231044742
7H	316	137	449	233956287	233955972
7H	230	502	729	234786236	234786462
7H	230	502	729	234794298	234794524
7H	245	502	744	236949382	236949620
7H	234	502	733	236957245	236957476
7H	246	502	744	236972548	236972790
7H	231	502	729	236980538	236980765
7H	246	502	745	238815464	238815708
7H	435	504	930	240507299	240506878
7H	245	502	744	244633316	244633558
7H	246	502	744	244640519	244640762
7H	245	501	743	245636162	245636404
7H	246	502	744	246102982	246103225
7H	246	502	744	246110891	246111134
7H	247	502	744	246152594	246152838
7H	245	502	744	251166227	251166467
7H	246	502	744	251963183	251963426
7H	245	504	745	252266142	252266385
7H	432	504	930	252806361	252805932
7H	246	501	744	253464401	253464159
7H	373	137	506	258539442	258539814
7H	62	446	506	258578676	258578736
7H	363	137	498	260275185	260275537
7H	245	502	744	260366710	260366468
7H	436	504	933	260507220	260506788
7H	245	502	744	261182861	261183103
7H	428	507	930	261516173	261515751
7H	256	679	930	261605211	261604958
7H	246	501	744	264197665	264197908
7H	244	504	745	268005088	268004846
7H	235	502	733	269659911	269660142
7H	235	502	733	269667803	269668034
7H	246	502	744	269942197	269942440
7H	232	505	733	272962246	272962018
7H	245	502	744	284042565	284042323
7H	246	502	744	284050443	284050200
7H	246	502	744	285086805	285087046
7H	247	502	744	295230078	295229834
7H	246	502	744	298533566	298533323
7H	87	1	86	305298562	305298478
7H	514	4992	5500	305299070	305298563
7H	193	553	744	305840658	305840849
7H	248	502	744	305848485	305848726
7H	245	504	744	307772035	307772277
7H	440	502	933	310901944	310902380
7H	297	137	432	311189383	311189088
7H	297	137	432	311219712	311219417
7H	418	516	929	312920054	312920469
7H	94	651	744	313243489	313243581
7H	434	501	930	314814820	314814388
7H	428	501	924	314886126	314886551
7H	89	501	588	315171108	315171196
7H	370	137	506	315178538	315178907
7H	408	501	904	315285181	315285569
7H	156	768	921	317125499	317125344
7H	155	599	753	317403809	317403961
7H	409	501	904	335237045	335237449
7H	247	502	744	342804417	342804662
7H	247	501	744	357546501	357546257
7H	279	494	769	357593368	357593093
7H	246	502	744	359079682	359079439
7H	246	502	744	359087562	359087319
7H	425	514	930	359577503	359577084
7H	245	502	744	363437229	363436989
7H	245	502	744	363444574	363444332
7H	373	137	506	368551029	368550657
7H	247	502	744	370385661	370385905
7H	244	504	744	371737236	371736996
7H	310	614	922	373851451	373851759
7H	379	137	506	374033427	374033805
7H	245	502	744	379539930	379540171
7H	245	502	744	379992320	379992562
7H	255	502	753	383973435	383973686
7H	246	502	744	384130933	384131176
7H	371	137	504	384207563	384207194
7H	250	502	744	387593621	387593868
7H	234	502	733	387829321	387829551
7H	234	502	733	387842678	387842908
7H	229	502	728	388733433	388733206
7H	414	521	930	390138958	390139368
7H	289	137	424	390146501	390146788
7H	415	519	929	390154812	390155220
7H	245	502	744	393702102	393701860
7H	434	501	930	398818634	398818205
7H	436	501	930	398836324	398835893
7H	193	553	744	400262209	400262400
7H	193	553	744	400270172	400270363
7H	235	502	733	401438147	401438378
7H	245	502	744	401827655	401827897
7H	234	502	733	401835633	401835863
7H	235	502	733	408405945	408406177
7H	235	504	733	408413691	408413923
7H	246	502	744	409636450	409636207
7H	245	502	744	410356985	410357227
7H	259	502	745	411338506	411338249
7H	250	502	745	411346394	411346146
7H	249	505	750	416770365	416770118
7H	78	759	835	417946218	417946141
7H	251	502	749	418981254	418981500
7H	248	502	744	421123259	421123504
7H	408	524	929	422840694	422841093
7H	242	502	740	422908817	422908577
7H	516	4991	5500	426159403	426159913
7H	255	501	753	430382186	430381936
7H	247	503	744	430878009	430878250
7H	247	503	744	430885928	430886169
7H	246	501	744	431346011	431345768
7H	403	501	897	437846372	437846773
7H	247	502	744	442769076	442769319
7H	246	502	744	442777060	442777303
7H	427	501	922	444063368	444062944
7H	435	501	930	444085850	444085418
7H	436	501	933	444105324	444104891
7H	283	494	772	446754390	446754109
7H	245	502	744	448514338	448514096
7H	245	502	744	448723352	448723110
7H	246	501	744	450772432	450772189
7H	245	502	745	450878408	450878165
7H	245	502	744	454568275	454568033
7H	245	502	744	454576088	454575846
7H	244	502	744	457886218	457886459
7H	297	137	429	459918122	459918418
7H	168	765	930	459948076	459948243
7H	246	502	744	463888531	463888288
7H	244	504	744	467092389	467092148
7H	247	502	744	469929521	469929279
7H	434	501	930	474546900	474546470
7H	245	502	744	475829231	475829473
7H	246	501	744	478126101	478126344
7H	248	502	744	478555094	478554850
7H	235	502	733	479216390	479216159
7H	236	502	733	479236606	479236375
7H	247	502	744	487755422	487755665
7H	247	501	744	489144432	489144674
7H	246	501	744	497567974	497568216
7H	240	507	744	498303002	498302765
7H	430	501	924	499880963	499881390
7H	233	502	732	503371199	503370969
7H	243	504	744	507364940	507365180
7H	435	502	930	508429850	508429420
7H	258	179	431	508431299	508431042
7H	364	137	498	513477275	513477638
7H	235	502	733	515290309	515290079
7H	526	4982	5500	521725362	521725853
7H	522	4982	5498	521860248	521860739
7H	522	4982	5498	521983651	521984142
7H	251	502	749	535105339	535105092
7H	248	505	749	535113157	535112913
7H	235	502	733	535698096	535698327
7H	419	503	917	536970087	536970503
7H	246	502	744	541880478	541880721
7H	246	502	744	541888336	541888579
7H	247	501	744	542463237	542462993
7H	246	502	744	544679673	544679916
7H	211	536	745	555018610	555018819
7H	246	502	744	557999058	557998815
7H	246	502	745	561992739	561992983
7H	234	502	733	563217089	563216858
7H	245	502	744	585162576	585162816

## Sheet: HvuSat06-4925
HvuSat06-4925
satDNA lenght 4925 nt
Genome assembly analysis (MorexV3_pseudomolecules_assembly)								Validation of satDNA sequences by in situ Hybridisation
				CHROMOSOME POSITION
Chromosome	alignment length	alignment start	alignment end	start	end			FISH Signal
1H	2828	248	3068	47752972	47755769		Chromosome 1H	Dispersed
1H	1218	3063	4280	47778419	47779629		Chromosome 2H	Dispersed
1H	438	4485	4922	47939977	47940414		Chromosome 3H	Dispersed
1H	1039	2	1033	47940419	47941442		Chromosome 4H	Dispersed
1H	808	251	1057	53762980	53762175		Chromosome 5H	Dispersed
1H	564	474	1033	304934054	304933508		Chromosome 6H	Dispersed
1H	1434	1947	3380	371467166	371468597		Chromosome 7H	Dispersed
1H	798	4131	4925	371468628	371469405
1H	1013	25	1030	371469431	371470428
1H	355	237	587	371880853	371881199
1H	361	237	593	371911566	371911919
1H	1720	589	2303	371963810	371965513
1H	1271	2299	3562	371966048	371967314
1H	1176	248	1415	411987249	411988415
1H	3262	304	3558	427378469	427381725
1H	1370	3556	4925	427420571	427421940
1H	541	2	539	427421942	427422481
1H	1321	3614	4925	433159277	433160553
1H	240	503	740	433161094	433161324
1H	698	1241	1938	440948709	440948014
1H	999	252	1246	441003551	441002561
1H	1773	249	2021	447554680	447556441
1H	146	3105	3250	447556437	447556582
1H	673	3282	3954	447556580	447557239
1H	931	3996	4925	447557234	447558162
1H	1035	2	1033	447558164	447559193
1H	780	5	781	461000200	460999425
1H	1387	3534	4920	461001593	461000210
1H	78	4732	4808	461661259	461661183
1H	436	4487	4922	477985256	477985690
1H	221	2	221	477985695	477985914
1H	543	493	1033	477997637	477998174
1H	789	244	1026	489720649	489719866
1H	308	248	555	499907724	499908030
1H	2305	827	3127	499908031	499910329
1H	255	3144	3397	499910388	499910642
1H	503	3448	3950	499910639	499911122
1H	897	4023	4919	499911118	499912014
1H	481	10	487	499912030	499912506
1H	407	248	654	499913042	499912637
1H	231	803	1033	505620452	505620682
2H	893	5	894	2040550	2039658
2H	4649	279	4925	2045173	2040555
2H	249	785	1033	22682028	22681782
2H	1373	925	2285	30763186	30764537
2H	728	932	1655	32068673	32069387
2H	4679	248	4922	34283430	34288093
2H	947	10	953	34288106	34289048
2H	977	5	978	57088440	57087466
2H	2077	2853	4925	57090496	57088445
2H	2610	248	2857	57107009	57104403
2H	1967	245	2210	66067729	66069684
2H	1914	2208	4120	66071470	66073380
2H	782	4144	4925	66073375	66074155
2H	1016	26	1033	66074182	66075189
2H	57	4732	4788	68514445	68514389
2H	1000	3652	4637	75748837	75747852
2H	1059	3600	4638	94502717	94503754
2H	529	505	1031	101343757	101344282
2H	1942	2993	4925	364129286	364127369
2H	659	248	906	394157471	394156823
2H	856	5	856	563944980	563944126
2H	3237	1690	4925	563948217	563944985
2H	1018	680	1696	564030290	564029279
2H	524	164	685	564032574	564032052
2H	217	248	464	564032788	564032572
2H	2237	245	2480	565462153	565464372
2H	2452	2476	4922	565465777	565468149
2H	242	25	264	565468178	565468418
2H	1699	977	2647	611648593	611646897
2H	434	282	715	611649025	611648592
2H	1036	10	1042	614129407	614128374
2H	1445	3482	4925	614130859	614129417
2H	3241	248	3487	614142194	614138964
2H	1214	3711	4920	616899192	616897989
2H	2452	1017	3432	616901763	616899372
2H	531	248	763	616902586	616902068
2H	827	209	1033	650438363	650439185
3H	781	244	1016	4023182	4023958
3H	486	1054	1539	4023956	4024441
3H	2572	1522	4083	4029713	4032268
3H	436	4107	4542	4032256	4032690
3H	417	4506	4922	4032691	4033107
3H	1017	25	1033	4033136	4034130
3H	1032	5	1033	51999234	51998206
3H	973	3953	4925	52000207	51999239
3H	654	3304	3957	52005752	52005106
3H	281	3030	3309	52027843	52027563
3H	830	1366	2195	52028668	52027840
3H	1124	248	1370	52042680	52041560
3H	796	248	1042	159495603	159494813
3H	151	245	395	172205352	172205501
3H	3201	468	3653	172215534	172218725
3H	1275	3651	4925	172223185	172224431
3H	577	12	585	172224443	172225018
3H	456	578	1033	172266785	172267235
3H	624	375	996	375383552	375382938
3H	158	217	373	375385138	375384981
3H	213	10	221	375395188	375394976
3H	1144	3779	4922	375396343	375395201
3H	1116	2669	3784	375400037	375398922
3H	682	4244	4925	442191501	442192181
3H	1027	10	1033	442192191	442193215
3H	2903	345	3247	515587993	515585101
3H	102	248	349	515589615	515589514
3H	271	10	277	517672697	517672427
3H	4389	541	4920	517677093	517672712
3H	301	248	546	517685988	517685688
3H	1027	5	1029	537269819	537268797
3H	4679	248	4925	537274497	537269824
3H	2777	245	3021	567991324	567994032
3H	706	240	944	569830974	569831677
3H	863	1100	1962	569831676	569832523
3H	2910	2016	4925	569832525	569835415
3H	1032	6	1033	569835421	569836451
3H	788	248	1034	582940045	582939264
3H	1031	6	1033	600154906	600153900
3H	373	4553	4925	600155283	600154911
3H	796	241	1033	602233829	602234622
3H	799	91	887	602258543	602259337
3H	655	4271	4925	604970344	604969692
3H	161	4070	4230	604970499	604970339
3H	616	3463	4078	604978531	604977917
4H	228	267	494	3650185	3650412
4H	3332	248	3579	105383178	105386497
4H	1310	3616	4925	105386488	105387783
4H	155	2	155	105387785	105387937
4H	121	147	266	105422329	105422448
4H	319	715	1033	105422450	105422767
4H	3712	248	3956	125327854	125331558
4H	977	3949	4925	125365604	125366579
4H	1037	2	1033	125366581	125367605
4H	808	248	1034	172505934	172505131
4H	758	1800	2542	344196501	344195756
4H	786	248	1033	361170920	361171703
4H	567	251	817	461803283	461803838
4H	1580	893	2461	461803967	461805528
4H	2551	1373	3896	554619536	554622040
4H	2265	248	2512	557641849	557644103
4H	781	2509	3289	557736430	557737210
4H	1651	3285	4925	557747249	557748897
4H	1034	4	1034	557748901	557749928
4H	789	245	1033	562603853	562604640
4H	367	4559	4925	579726572	579726914
4H	1024	12	1032	582420268	582419247
4H	1027	3899	4925	582421294	582420280
4H	3182	326	3504	582424461	582421289
4H	90	244	332	582444487	582444400
4H	404	245	648	582530612	582531014
4H	3922	248	4168	588924773	588928658
4H	760	4166	4925	588934060	588934819
4H	614	2	612	588934821	588935426
4H	443	593	1030	588935435	588935875
5H	1350	248	1596	5527715	5526391
5H	817	245	1061	56565157	56565971
5H	924	1057	1980	56579628	56580546
5H	2889	2036	4922	56580544	56583428
5H	1031	6	1033	56583437	56584463
5H	1041	5	1041	146300110	146299077
5H	400	4526	4925	146300507	146300115
5H	996	3536	4530	146312693	146311701
5H	3251	263	3509	146315917	146312691
5H	359	4172	4530	146352407	146352765
5H	4683	248	4925	152336720	152341381
5H	1036	2	1033	152341383	152342410
5H	1029	10	1035	296548794	296547771
5H	164	4762	4925	296548965	296548804
5H	878	10	883	357313928	357313056
5H	1269	3601	4868	357315846	357314579
5H	3371	248	3605	357344638	357341276
5H	413	2	409	413767154	413766751
5H	537	2365	2895	413769915	413769386
5H	4318	245	4561	434821276	434825554
5H	121	4760	4880	434825546	434825666
5H	90	4472	4561	434825665	434825754
5H	121	4760	4880	434825746	434825866
5H	90	4472	4561	434825865	434825954
5H	163	4760	4922	434825946	434826108
5H	1026	13	1033	434826124	434827148
5H	898	2999	3895	461293684	461292791
5H	1409	1595	3003	461295625	461294219
5H	1087	248	1332	472745836	472746919
5H	576	459	1033	483258485	483257910
5H	4615	245	4856	505933677	505938270
5H	533	507	1038	505952248	505952778
5H	951	3165	4113	545194744	545193798
5H	1405	1767	3171	545197951	545196548
5H	580	1179	1757	545200062	545199484
5H	936	248	1183	545203471	545202590
5H	667	169	833	558685440	558686096
5H	208	826	1033	558709372	558709579
5H	1092	248	1338	577959635	577960726
5H	3431	1497	4922	577960723	577964141
5H	1038	2	1033	577964146	577965181
5H	1085	3730	4788	585839459	585838399
6H	1663	1553	3214	21771560	21773221
6H	657	3206	3853	21773389	21774044
6H	1043	3885	4925	21774049	21775083
6H	390	10	396	21775093	21775473
6H	786	248	1033	42504586	42503816
6H	390	4533	4922	68142964	68143353
6H	1038	2	1033	68143358	68144366
6H	555	486	1033	209212231	209211689
6H	452	251	695	387304271	387304722
6H	3129	726	3853	387304721	387307841
6H	1045	3849	4893	387309414	387310457
6H	1036	2	1033	387320655	387321682
6H	700	3600	4290	408066210	408065517
6H	654	1044	1694	446397857	446397221
6H	1028	5	1028	489672103	489671076
6H	1074	3852	4925	489673177	489672108
6H	790	3007	3796	489673965	489673177
6H	960	2057	3016	489679914	489678959
6H	1362	248	1607	489711710	489710353
6H	293	244	535	501816532	501816824
6H	1608	1036	2643	501835454	501837053
6H	1567	2642	4208	501848683	501850246
6H	724	4202	4925	501851556	501852279
6H	955	2	953	501852281	501853235
6H	89	949	1037	501855059	501855147
6H	864	248	1111	502293550	502294411
6H	325	2972	3296	502294412	502294736
6H	1646	3294	4925	502319873	502321511
6H	1027	10	1033	502321521	502322546
6H	1917	3006	4921	517712579	517714489
6H	1042	2	1034	517714495	517715530
6H	986	1283	2257	518867364	518868311
6H	2253	248	2500	537101410	537103658
6H	490	2498	2987	537103818	537104306
6H	1889	3036	4922	537104303	537106187
6H	1035	2	1033	537106192	537107223
6H	1228	6	1225	537669734	537670958
7H	386	4540	4925	25511009	25511394
7H	1035	2	1033	25511396	25512430
7H	984	715	1672	86331132	86330154
7H	747	3107	3848	95191112	95190366
7H	124	1967	2090	95191225	95191103
7H	1148	756	1896	95192368	95191226
7H	514	248	759	95201500	95201007
7H	838	248	1081	118076614	118077449
7H	469	822	1290	118077448	118077915
7H	368	1288	1655	118100925	118101292
7H	2986	1643	4628	118102361	118105340
7H	305	4621	4925	118106994	118107298
7H	1035	2	1033	118107300	118108331
7H	838	248	1081	118150954	118151789
7H	469	822	1290	118151788	118152256
7H	838	248	1081	118250442	118251276
7H	468	822	1288	118251275	118251742
7H	1148	1288	2435	118307327	118308474
7H	412	2024	2435	118316345	118316756
7H	2490	2436	4925	118320769	118323246
7H	1035	2	1033	118323248	118324279
7H	838	248	1081	118408252	118409086
7H	469	822	1290	118409085	118409553
7H	3639	1288	4925	118454418	118458052
7H	1035	2	1033	118458054	118459085
7H	838	248	1081	118746583	118747418
7H	468	822	1288	118747417	118747883
7H	3638	1288	4925	118786649	118790282
7H	1035	2	1033	118790284	118791315
7H	838	248	1081	118904131	118904963
7H	469	822	1290	118904962	118905430
7H	3638	1288	4925	118972381	118976014
7H	1035	2	1033	118976016	118977047
7H	838	248	1081	119305073	119305908
7H	468	822	1288	119305907	119306374
7H	3638	1288	4925	119345402	119349034
7H	1035	2	1033	119349036	119350067
7H	2268	557	2822	135561608	135563864
7H	2059	2820	4877	135572850	135574900
7H	939	3878	4816	162323736	162322809
7H	3297	544	3839	162327005	162323735
7H	694	3622	4306	187707953	187707273
7H	1840	245	2084	188625342	188627179
7H	33	2053	2085	188627174	188627206
7H	33	2052	2084	188627234	188627266
7H	2875	2053	4925	188627327	188630195
7H	1043	1	1039	188630196	188631236
7H	4139	248	4362	204643397	204647484
7H	369	4406	4774	204647483	204647850
7H	153	4770	4922	204669300	204669452
7H	130	4770	4899	204669590	204669462
7H	788	248	1033	217512774	217513558
7H	614	1534	2135	544098739	544099342
7H	1190	3763	4925	544111251	544112402
7H	825	2	801	544112404	544113208
7H	573	223	791	562443205	562442635
7H	215	12	224	562452246	562452032
7H	1365	3561	4925	562453612	562452258
7H	1027	10	1033	570593578	570592563
7H	1031	3890	4920	570594614	570593593
7H	1832	2074	3894	570604705	570602883
7H	1825	249	2070	570638664	570636843
7H	1310	248	1555	588172570	588171263
7H	390	897	1285	588558153	588557766
7H	813	34	842	588559046	588558255
7H	156	4770	4925	588578718	588578563
7H	559	250	806	608342933	608342386
7H	1891	241	2130	617454255	617456143

## Sheet: HvuSat07-118
HvuSat07-118
satDNA lenght 118 nt
Genome assembly analysis (MorexV3_pseudomolecules_assembly)								Validation of satDNA sequences by in situ Hybridisation
				CHROMOSOME POSITION
Chromosome	alignment length	alignment start	alignment end	start	end			FISH Signal
1H	101	18	118	193849	193948		Chromosome 1H	ST/-/-
1H	118	1	118	194065	194182		Chromosome 2H	No
1H	118	1	118	194535	194649		Chromosome 3H	No
1H	118	1	118	194990	195107		Chromosome 4H	ST/-/ST
1H	118	1	118	195345	195460		Chromosome 5H	No
1H	117	2	118	195672	195787		Chromosome 6H	No
1H	118	1	118	195904	196020		Chromosome 7H	No
1H	118	1	118	196021	196135
1H	69	1	69	196136	196204
1H	118	1	118	196368	196483
1H	115	1	115	196837	196949
1H	118	1	118	196953	197066
1H	116	3	118	197069	197182
1H	120	1	118	197183	197301
1H	117	1	117	199028	199143
1H	118	1	118	199263	199380
1H	118	1	118	199731	199847
1H	118	1	118	200199	200315
1H	107	5	111	208656	208761
1H	118	1	118	209452	209567
1H	118	1	118	209568	209683
1H	117	2	118	210592	210707
1H	118	1	118	210824	210940
1H	118	1	118	220046	220163
1H	114	5	118	220402	220515
1H	115	1	115	220633	220746
1H	112	1	112	220988	221098
1H	118	1	118	221340	221455
1H	112	1	112	222245	222354
1H	119	1	118	222361	222478
1H	120	1	118	222828	222940
1H	117	1	117	222941	223056
1H	118	1	118	223176	223293
1H	112	6	117	223415	223524
1H	113	5	117	224117	224228
1H	101	18	118	224226	224325
1H	114	5	118	224681	224794
1H	118	1	118	224903	225018
1H	118	1	118	225019	225136
1H	117	2	118	225921	226036
1H	118	1	118	226153	226269
1H	114	5	118	226274	226385
1H	69	1	69	226386	226454
1H	112	1	112	226595	226704
1H	118	1	118	227525	227642
1H	118	1	118	227992	228108
1H	118	1	118	228460	228577
1H	113	5	117	228702	228813
1H	101	18	118	228811	228910
1H	114	5	118	229265	229378
1H	118	1	118	229487	229602
1H	118	1	118	229603	229720
1H	118	1	118	230299	230415
1H	117	2	118	230627	230742
1H	118	1	118	230976	231091
1H	73	1	73	231092	231163
1H	118	1	118	231417	231533
1H	118	1	118	231767	231882
1H	69	1	69	231883	231951
1H	119	1	118	232210	232327
1H	118	1	118	232328	232444
1H	118	1	118	232679	232792
1H	118	1	118	233732	233848
1H	118	1	117	234708	234824
1H	118	1	118	234944	235061
1H	112	6	117	235184	235293
1H	118	1	118	235411	235527
1H	118	1	118	235879	235996
1H	115	1	115	236549	236661
1H	118	1	118	236665	236782
1H	118	1	118	237005	237122
1H	117	1	117	237360	237475
1H	118	1	118	238101	238218
1H	118	1	118	238519	238635
1H	118	1	118	238987	239104
1H	115	5	118	239229	239343
1H	118	1	118	239344	239460
1H	118	1	118	240157	240274
1H	118	1	118	240744	240860
1H	118	1	117	241720	241836
1H	112	6	117	242193	242302
1H	118	1	118	242420	242536
1H	118	1	118	242888	243005
1H	113	5	117	243130	243241
1H	101	18	118	243239	243338
1H	114	5	118	243694	243807
1H	118	1	118	243916	244031
1H	118	1	118	244032	244149
1H	118	1	118	244387	244502
1H	117	2	118	244714	244829
1H	118	1	118	244946	245062
1H	118	1	118	245063	245177
1H	69	1	69	245178	245246
1H	118	1	118	254239	254355
1H	97	23	118	254607	254701
1H	113	1	113	254702	254813
1H	113	5	117	254825	254936
1H	114	5	118	255358	255471
1H	118	1	118	255580	255695
1H	118	1	118	255696	255813
1H	119	1	118	256036	256153
1H	118	1	118	256391	256506
1H	118	1	118	256949	257065
1H	118	1	118	257066	257180
1H	69	1	69	257181	257249
1H	119	1	118	257506	257623
1H	118	1	118	257624	257740
1H	115	1	115	257974	258083
1H	118	1	118	258087	258203
1H	119	1	118	258204	258321
1H	117	2	118	258441	258557
1H	118	1	118	259253	259370
1H	121	2	118	259489	259609
1H	118	1	118	260428	260543
1H	117	1	117	260544	260660
1H	119	1	118	261331	261448
1H	118	1	118	261566	261682
1H	118	1	118	262033	262150
1H	113	5	117	262275	262386
1H	100	18	117	262384	262481
1H	114	5	118	262817	262930
1H	118	1	118	263039	263154
1H	118	1	118	263155	263272
1H	118	1	118	263495	263612
1H	118	1	118	263850	263965
1H	117	2	118	264177	264292
1H	118	1	118	264526	264641
1H	73	1	73	264642	264713
1H	119	1	118	264967	265084
1H	119	1	118	265548	265665
1H	118	1	118	265901	266018
1H	119	1	118	266714	266831
1H	113	1	113	266832	266944
1H	117	5	118	266955	267071
1H	119	1	118	267422	267539
1H	118	1	118	267890	268002
1H	118	1	118	268003	268119
1H	118	1	118	269168	269285
1H	113	1	113	269286	269398
1H	121	1	118	269404	269524
1H	115	1	115	269758	269871
1H	118	1	118	270341	270457
1H	117	1	117	270458	270574
1H	117	2	118	271484	271588
1H	119	1	118	271589	271706
1H	118	1	118	271824	271940
1H	118	1	118	272058	272174
1H	115	1	115	272175	272289
1H	118	1	118	273202	273317
1H	118	1	118	273318	273435
1H	118	1	118	274008	274124
1H	118	1	118	274125	274240
1H	112	1	112	274451	274560
1H	119	1	118	274567	274684
1H	118	1	118	274685	274801
1H	118	1	118	275034	275146
1H	120	1	118	275186	275298
1H	117	1	117	275299	275414
1H	112	6	117	275774	275883
1H	118	1	118	276001	276117
1H	118	1	118	276469	276586
1H	113	5	117	276710	276821
1H	94	25	118	287661	287754
1H	118	1	118	287863	287978
1H	118	1	118	287979	288096
1H	118	1	118	288317	288434
1H	120	1	118	289114	289231
1H	117	1	117	289232	289348
1H	118	1	118	290926	291039
1H	119	1	118	291365	291482
1H	122	1	118	291838	291959
1H	118	1	118	292545	292658
1H	118	1	118	293102	293218
1H	117	5	118	293462	293578
1H	118	1	118	294164	294277
1H	119	1	118	294603	294720
1H	118	1	118	295071	295183
1H	119	1	118	295184	295301
1H	118	1	118	295302	295417
1H	118	1	118	296231	296348
1H	117	2	118	296467	296579
1H	118	1	118	297023	297139
1H	122	1	118	297378	297499
1H	118	1	118	298084	298197
1H	119	1	118	298523	298640
1H	118	1	118	298641	298757
1H	100	19	118	299007	299103
1H	114	5	118	299224	299335
1H	118	1	118	300149	300266
1H	113	1	113	300267	300379
1H	122	1	118	300385	300506
1H	118	1	118	301091	301204
1H	118	1	118	301648	301764
1H	118	1	118	301998	302110
1H	119	1	118	302111	302228
1H	118	1	118	302229	302344
1H	117	1	117	303039	303155
1H	113	1	113	303157	303269
1H	118	1	118	303981	304094
1H	119	1	118	304420	304537
1H	118	1	118	304538	304654
1H	118	1	118	304888	305000
1H	118	1	118	305118	305233
1H	113	1	113	306165	306277
1H	118	1	118	306989	307102
1H	118	1	118	307896	308008
1H	119	1	118	308009	308126
1H	118	1	118	308127	308242
1H	117	1	117	309056	309172
1H	113	1	113	309174	309286
1H	118	1	118	309998	310111
1H	118	1	118	310555	310671
1H	118	1	118	310905	311017
1H	119	1	118	311018	311135
1H	118	1	118	311136	311251
1H	113	1	113	312183	312295
1H	118	1	118	313007	313120
1H	118	1	118	313564	313680
1H	118	1	118	313914	314026
1H	119	1	118	314027	314144
1H	118	1	118	314145	314260
1H	113	1	113	315193	315305
1H	118	1	118	316015	316128
1H	119	1	118	316452	316569
1H	118	1	118	316570	316685
1H	118	1	118	316919	317031
1H	119	1	118	317032	317150
1H	118	1	118	317151	317265
1H	114	1	113	318198	318311
1H	118	1	118	319026	319138
1H	118	1	118	319928	320040
1H	119	1	118	320041	320158
1H	118	1	118	320159	320274
1H	113	1	113	321204	321315
1H	118	1	118	322022	322135
1H	119	1	118	322461	322578
1H	119	1	118	322579	322696
1H	118	1	118	322930	323042
1H	118	1	118	325125	325240
1H	118	1	118	325673	325788
1H	118	1	118	325789	325906
1H	118	1	118	326026	326141
1H	69	1	69	326816	326884
1H	118	1	118	327252	327366
1H	115	1	115	327603	327717
1H	118	1	118	329907	330021
1H	117	2	118	330469	330573
1H	119	1	118	330574	330691
1H	112	1	112	330809	330920
1H	119	1	118	330927	331045
1H	118	1	118	333708	333823
1H	118	1	118	335214	335326
1H	118	1	118	339148	339263
1H	118	1	118	340550	340666
1H	119	1	118	340667	340784
1H	119	1	118	341699	341816
1H	119	1	118	342041	342159
1H	115	1	115	342160	342273
1H	118	1	118	343134	343250
1H	94	25	118	343433	343526
1H	119	1	118	343760	343877
1H	118	1	118	343878	343989
1H	118	1	118	343990	344105
1H	118	1	118	344659	344776
1H	69	1	69	345235	345303
1H	118	1	118	346119	346236
1H	118	1	118	347125	347241
1H	121	1	118	347716	347836
1H	118	1	118	348064	348179
1H	118	1	117	348180	348293
1H	118	1	118	348747	348863
1H	118	1	118	349215	349332
1H	118	1	117	349451	349567
1H	118	1	118	349783	349899
1H	119	1	118	350227	350344
1H	118	1	118	350345	350461
1H	118	1	118	350695	350807
1H	118	1	118	350847	350960
1H	112	6	117	351201	351310
1H	118	1	118	351428	351543
1H	118	1	118	352452	352564
1H	119	1	118	352565	352682
1H	116	4	118	354064	354178
1H	119	1	118	354857	354974
1H	118	1	118	354975	355091
1H	119	1	118	355533	355650
1H	118	1	118	355651	355766
1H	119	1	118	356430	356547
1H	118	1	118	356548	356664
1H	117	2	118	357113	357223
1H	118	1	118	357224	357339
1H	118	1	118	357340	357457
1H	118	1	118	357680	357797
1H	118	1	118	358595	358711
1H	117	1	116	358712	358825
1H	69	1	69	358828	358896
1H	112	1	112	359038	359147
1H	119	1	118	359154	359271
1H	118	1	118	359622	359734
1H	118	1	118	359774	359886
1H	117	1	117	359887	360002
1H	118	1	118	360122	360239
1H	112	6	117	360362	360471
1H	113	5	117	361299	361410
1H	101	18	118	361408	361507
1H	114	5	118	361864	361977
1H	118	1	118	362085	362200
1H	118	1	118	362201	362318
1H	118	1	118	362895	363010
1H	117	2	118	363222	363337
1H	120	1	118	363338	363455
1H	118	1	118	363692	363809
1H	118	1	118	364503	364620
1H	113	1	113	364621	364733
1H	122	1	118	364739	364860
1H	115	1	115	365095	365208
1H	118	1	118	365679	365795
1H	117	1	117	365796	365912
1H	119	1	118	366141	366258
1H	117	2	118	366822	366937
1H	118	1	118	367056	367172
1H	119	1	118	367615	367732
1H	118	1	118	367733	367848
1H	119	1	118	368311	368428
1H	119	1	118	369359	369476
1H	113	1	113	369477	369589
1H	121	1	118	369595	369715
1H	116	1	115	369950	370062
1H	118	1	118	370533	370649
1H	117	1	117	370650	370766
1H	119	1	118	370995	371112
1H	118	1	118	371912	372028
1H	117	2	118	372477	372587
1H	118	1	118	372588	372703
1H	118	1	118	373958	374074
1H	116	1	116	374075	374188
1H	69	1	69	374191	374259
1H	112	1	112	374401	374510
1H	118	1	118	374635	374752
1H	118	1	118	3021584	3021467
1H	118	1	118	3022055	3021938
1H	111	6	116	3030042	3029932
1H	116	1	116	3030165	3030050
1H	118	1	118	3030476	3030359
1H	118	1	118	3030594	3030477
1H	117	2	118	3030946	3030830
1H	118	1	118	3031299	3031182
1H	119	1	118	3031880	3031763
1H	118	1	118	3032115	3031999
1H	113	6	118	3032582	3032470
1H	116	1	116	3033299	3033184
1H	118	1	118	3033417	3033300
1H	118	1	118	3033833	3033716
1H	117	1	116	3033951	3033836
1H	116	1	116	3034540	3034426
1H	94	25	118	3035043	3034950
1H	118	1	118	3035381	3035264
1H	116	1	116	3035499	3035384
1H	119	1	118	3035735	3035618
1H	118	1	118	3035970	3035854
1H	118	1	118	3038037	3037920
1H	116	1	116	3038155	3038040
1H	118	1	118	3038273	3038156
1H	118	1	118	3040594	3040477
1H	118	1	118	3041892	3041775
1H	114	1	114	3042010	3041897
1H	118	1	118	3042128	3042011
1H	118	1	118	3042544	3042427
1H	118	1	118	3043015	3042898
1H	118	1	118	3043431	3043314
1H	116	1	116	3043549	3043434
1H	118	1	118	3043743	3043626
1H	118	1	118	3045003	3044886
1H	114	1	114	3045356	3045243
1H	118	1	118	3045474	3045357
1H	114	5	118	3045886	3045773
1H	118	1	118	3046361	3046244
1H	118	1	118	3046777	3046660
1H	116	1	116	3046895	3046780
1H	118	1	118	3047089	3046972
1H	118	1	118	3048349	3048232
1H	114	1	114	3048702	3048589
1H	118	1	118	3048820	3048703
1H	115	5	118	3049232	3049119
1H	114	1	114	3049589	3049476
1H	118	1	118	3049707	3049590
1H	118	1	118	3050123	3050006
1H	118	1	118	3050476	3050359
1H	116	1	116	3051776	3051661
1H	118	1	118	3052012	3051895
1H	60	57	116	3052310	3052251
1H	118	1	118	3052532	3052415
1H	116	1	116	3079160	3079045
1H	117	1	117	3079354	3079238
1H	118	1	118	3079826	3079709
1H	117	1	117	3092674	3092558
1H	118	1	118	3093142	3093027
1H	118	1	118	3093849	3093733
1H	117	1	117	3364079	3363964
1H	112	8	118	3364660	3364550
1H	118	1	118	3364785	3364668
1H	118	1	118	3366130	3366015
1H	115	4	118	3366478	3366364
1H	118	1	118	3366598	3366482
1H	118	1	118	3367420	3367307
1H	118	1	118	3367774	3367657
1H	118	1	118	3368575	3368458
1H	118	1	118	3369282	3369165
1H	118	1	118	3369513	3369400
1H	118	1	118	3370188	3370071
1H	116	1	116	3370306	3370191
1H	110	7	116	3370418	3370309
1H	118	1	118	3370538	3370425
1H	116	1	116	3370656	3370541
1H	118	1	118	3371021	3370904
1H	116	1	116	3371492	3371378
1H	104	1	104	3371594	3371491
1H	118	1	118	3371949	3371832
1H	118	1	118	3372491	3372374
1H	118	1	118	3372728	3372611
1H	118	1	118	3373418	3373301
1H	118	1	118	3373889	3373772
1H	118	1	118	3374673	3374556
1H	118	1	118	3374910	3374793
1H	118	1	118	3376620	3376503
1H	118	1	118	3376857	3376740
1H	104	1	104	3376959	3376856
1H	118	1	118	3377313	3377196
1H	118	1	118	3377783	3377666
1H	118	1	118	3377901	3377784
1H	118	1	118	3378372	3378255
1H	118	1	118	3378919	3378802
1H	118	1	118	3379468	3379351
1H	118	1	118	3379705	3379588
1H	104	1	104	3379807	3379704
1H	118	1	118	3380161	3380044
1H	118	1	118	3380748	3380631
1H	118	1	118	3381219	3381102
1H	118	1	118	3381765	3381648
1H	118	1	118	3382314	3382197
1H	104	1	104	3382653	3382550
1H	118	1	118	3383007	3382890
1H	106	1	106	3383477	3383372
1H	118	1	118	3383595	3383478
1H	118	1	118	3384065	3383948
1H	118	1	118	3384420	3384303
1H	104	1	104	3384522	3384419
1H	118	1	118	3384876	3384759
1H	118	1	118	3384994	3384877
1H	118	1	118	3385583	3385466
1H	118	1	118	3385937	3385820
1H	118	1	118	3386055	3385938
1H	104	1	104	3386391	3386288
1H	118	1	118	3386745	3386628
1H	118	1	118	3387332	3387215
1H	116	1	116	3387685	3387570
1H	118	1	118	3387921	3387804
1H	118	1	118	3388039	3387922
1H	116	1	116	3388156	3388042
1H	118	1	118	3388872	3388755
1H	116	1	116	3388988	3388875
1H	118	1	118	3389286	3389169
1H	118	1	118	3389404	3389287
1H	118	1	118	3390817	3390700
1H	118	1	118	3391048	3390935
1H	118	1	118	3391489	3391374
1H	118	1	118	3391843	3391726
1H	118	1	118	3392074	3391961
1H	118	1	118	3392515	3392400
1H	104	15	118	3392737	3392634
1H	118	1	118	3393966	3393849
1H	115	1	115	3394084	3393970
1H	118	1	118	3394911	3394794
1H	118	1	118	3395383	3395266
1H	116	1	116	3395501	3395386
1H	104	1	104	3396545	3396442
1H	118	1	118	3396900	3396783
1H	117	1	116	3397489	3397374
1H	118	1	118	3397724	3397608
1H	116	1	116	3397842	3397727
1H	104	1	104	3399553	3399450
1H	118	1	118	3399908	3399791
1H	118	1	118	3400733	3400617
1H	116	1	116	3400851	3400736
1H	104	1	104	3403563	3403460
1H	118	1	118	3404270	3404154
1H	104	1	104	3407557	3407454
1H	118	1	118	3408264	3408148
1H	118	1	118	3409738	3409622
1H	104	1	104	3411315	3411212
1H	118	1	118	3413397	3413281
1H	95	24	118	3413609	3413517
1H	118	1	118	3414130	3414013
1H	118	1	118	3414365	3414249
1H	108	1	107	3414467	3414360
1H	115	1	115	3414820	3414706
1H	116	1	116	3414938	3414823
1H	96	23	118	3415624	3415531
1H	118	1	118	3416144	3416027
1H	118	1	118	3416379	3416263
1H	108	1	107	3416481	3416374
1H	115	1	115	3416834	3416720
1H	116	1	116	3416952	3416837
1H	118	1	118	3417306	3417189
1H	118	1	118	3417543	3417426
1H	118	1	118	3418015	3417899
1H	108	1	107	3418117	3418010
1H	118	1	118	3418469	3418352
1H	118	1	118	3418941	3418824
1H	95	24	118	3419390	3419298
1H	118	1	118	3419911	3419794
1H	118	1	118	3420146	3420030
1H	108	1	107	3420247	3420141
1H	119	1	118	3420601	3420483
1H	116	1	116	3420719	3420604
1H	118	1	118	3421073	3420956
1H	95	24	118	3421522	3421430
1H	118	1	118	3422043	3421926
1H	118	1	118	3422278	3422162
1H	108	1	107	3422380	3422273
1H	118	1	118	3422733	3422616
1H	116	1	116	3422851	3422736
1H	118	1	118	3423205	3423088
1H	96	23	118	3423655	3423562
1H	118	1	118	3424175	3424058
1H	118	1	118	3424409	3424294
1H	109	1	107	3424512	3424404
1H	118	1	118	3424865	3424748
1H	118	1	118	3425573	3425456
1H	96	23	118	3425786	3425693
1H	119	1	118	3426540	3426423
1H	108	1	107	3426642	3426535
1H	113	1	112	3426995	3426883
1H	118	1	118	3427465	3427348
1H	95	24	118	3427912	3427820
1H	118	1	118	3428432	3428317
1H	118	1	118	3428667	3428551
1H	108	1	107	3428769	3428662
1H	118	1	118	3429123	3429006
1H	119	1	118	3429828	3429710
1H	118	1	118	3430655	3430538
1H	116	1	116	3439980	3439865
1H	116	1	116	3457627	3457512
1H	118	1	118	3458284	3458167
1H	118	1	118	3459065	3458949
1H	118	1	118	3459533	3459417
1H	78	1	78	3460013	3459936
1H	118	1	118	3460249	3460132
1H	75	44	118	3469602	3469528
1H	118	1	118	3481227	3481110
1H	96	23	118	3481440	3481347
1H	118	1	118	3481960	3481843
1H	118	1	118	3482195	3482079
1H	108	1	107	3482297	3482190
1H	116	1	116	3482768	3482653
1H	118	1	118	3483359	3483242
1H	96	23	118	3483572	3483479
1H	118	1	118	3484327	3484211
1H	108	1	107	3484429	3484322
1H	116	1	116	3484899	3484784
1H	118	1	118	3485490	3485373
1H	96	23	118	3485703	3485610
1H	118	1	118	3486458	3486342
1H	108	1	107	3486560	3486453
1H	118	1	118	3486913	3486796
1H	116	1	116	3487031	3486916
1H	118	1	118	3487761	3487644
1H	118	1	118	3487996	3487880
1H	108	1	107	3488098	3487991
1H	116	1	116	3488569	3488454
1H	118	1	118	3489160	3489043
1H	96	23	118	3489373	3489280
1H	108	1	107	3490230	3490123
1H	118	1	118	3490583	3490466
1H	118	1	118	3491431	3491314
1H	118	1	118	3491666	3491550
1H	108	1	107	3491768	3491661
1H	116	1	116	3492239	3492124
1H	118	1	118	3492830	3492713
1H	96	23	118	3493044	3492950
1H	118	1	118	3493800	3493684
1H	108	1	107	3493902	3493795
1H	118	1	118	3494255	3494138
1H	116	1	116	3494373	3494258
1H	118	1	118	3495103	3494986
1H	118	1	118	3495338	3495222
1H	108	1	107	3495440	3495333
1H	118	1	118	3496502	3496385
1H	96	23	118	3496715	3496622
1H	118	1	118	3497470	3497354
1H	108	1	107	3497572	3497465
1H	118	1	118	3497925	3497808
1H	116	1	116	3498043	3497928
1H	118	1	118	3498773	3498656
1H	112	7	118	3498884	3498774
1H	118	1	118	3500052	3499935
1H	116	1	116	3500170	3500055
1H	118	1	118	3500900	3500783
1H	112	7	118	3501011	3500901
1H	118	1	118	3502179	3502062
1H	116	1	116	3502297	3502182
1H	118	1	118	3503029	3502912
1H	118	1	118	3503264	3503148
1H	100	1	100	3503366	3503267
1H	118	1	118	3503719	3503602
1H	118	1	118	3504569	3504452
1H	118	1	118	3505259	3505142
1H	115	5	118	3505752	3505638
1H	118	1	118	3506109	3505992
1H	118	1	118	3506799	3506682
1H	118	1	118	3507153	3507036
1H	119	1	118	3507265	3507154
1H	114	5	118	3507498	3507385
1H	118	1	118	3508233	3508117
1H	118	1	118	3508468	3508352
1H	104	1	104	3508570	3508467
1H	118	1	118	3509987	3509870
1H	118	1	118	3510341	3510224
1H	118	1	118	3510578	3510461
1H	118	1	118	3510932	3510815
1H	119	1	118	3511044	3510933
1H	118	1	118	3511281	3511164
1H	116	1	116	3511399	3511284
1H	118	1	118	3512053	3511936
1H	118	1	118	3513234	3513118
1H	118	1	118	3513822	3513705
1H	118	1	118	3514057	3513940
1H	115	1	115	3514840	3514726
1H	118	1	118	3515076	3514959
1H	116	1	116	3524458	3524343
1H	118	1	118	3542535	3542418
1H	118	1	118	3542770	3542653
1H	104	1	104	3542872	3542769
1H	118	1	118	3543227	3543110
1H	90	29	118	3544219	3544130
1H	118	1	118	3544570	3544453
1H	118	1	118	3545900	3545783
1H	118	1	118	3546489	3546372
1H	118	1	118	3546607	3546490
1H	116	1	116	3546725	3546610
1H	118	1	118	3546959	3546842
1H	119	1	118	3547558	3547440
1H	117	1	116	3547676	3547561
1H	118	1	118	3547794	3547677
1H	118	1	118	3547912	3547795
1H	109	1	109	3548366	3548263
1H	118	1	118	3548601	3548484
1H	75	44	118	3559191	3559117
1H	118	1	118	5182242	5182359
1H	117	2	118	5182479	5182595
1H	118	1	118	5182711	5182827
1H	117	2	118	5183183	5183299
1H	118	1	118	5183654	5183771
1H	112	1	112	5183772	5183883
1H	117	2	118	5183891	5184007
1H	118	1	118	5184008	5184124
1H	118	1	118	5184361	5184478
1H	111	2	112	5184480	5184590
1H	115	1	115	5185184	5185298
1H	118	1	118	5185420	5185537
1H	111	2	112	5185892	5186002
1H	117	2	118	5186600	5186716
1H	115	1	115	5187185	5187299
1H	111	2	112	5187894	5188004
1H	114	2	115	5189423	5189536
1H	112	1	112	5189893	5190004
1H	118	1	118	5190362	5190479
1H	117	2	118	5190599	5190715
1H	112	1	112	5191184	5191295
1H	118	1	118	5191656	5191773
1H	117	2	118	5191893	5192009
1H	118	1	118	5192125	5192240
1H	115	1	115	5195262	5195376
1H	116	1	115	5195380	5195495
1H	118	1	118	5195726	5195842
1H	115	1	115	5197013	5197127
1H	115	1	115	5197829	5197943
1H	118	1	118	5198174	5198290
1H	117	2	118	5220802	5220918
1H	118	1	118	5221028	5221144
1H	115	1	115	5221842	5221956
1H	117	2	118	5221961	5222077
1H	118	1	118	5222187	5222303
1H	117	2	118	5222659	5222775
1H	118	1	118	5222885	5223001
1H	115	1	115	5223699	5223813
1H	117	2	118	5223818	5223934
1H	118	1	118	5224044	5224160
1H	117	2	118	5224516	5224632
1H	118	1	118	5224742	5224858
1H	115	1	115	5225557	5225671
1H	117	2	118	5225676	5225792
1H	118	1	118	5225902	5226018
1H	118	2	118	5227071	5227187
1H	118	1	118	5227297	5227413
1H	115	1	115	5228112	5228226
1H	117	2	118	5228231	5228347
1H	118	1	118	5228457	5228573
1H	118	2	118	5229626	5229742
1H	118	1	118	5229852	5229968
1H	115	1	115	5230668	5230782
1H	118	1	118	5231013	5231129
1H	118	2	118	5232182	5232299
1H	114	5	118	5232412	5232525
1H	114	2	115	5233455	5233568
1H	118	1	118	5233681	5233797
1H	117	2	118	5234152	5234268
1H	118	1	118	5234378	5234493
1H	117	2	118	5234849	5234965
1H	118	1	118	5235075	5235191
1H	118	2	118	5235546	5235663
1H	115	1	115	5236131	5236245
1H	120	1	118	5236484	5236603
1H	116	1	115	5237433	5237548
1H	121	1	118	5237781	5237900
1H	116	1	115	5238850	5238964
1H	118	2	118	5238969	5239086
1H	113	6	118	5239203	5239315
1H	118	1	118	5291391	5291507
1H	117	2	118	5293952	5294068
1H	118	1	118	5294178	5294294
1H	115	1	115	5295228	5295342
1H	117	2	118	5295347	5295463
1H	62	57	118	5296241	5296302
1H	118	1	118	5296889	5297005
1H	117	2	118	5297361	5297477
1H	118	1	118	5297587	5297703
1H	115	1	115	5299340	5299454
1H	117	2	118	5299459	5299575
1H	117	2	118	5299803	5299919
1H	115	1	115	5300382	5300496
1H	115	1	115	5301077	5301191
1H	62	57	118	5301395	5301456
1H	118	1	118	5302043	5302159
1H	117	2	118	5302515	5302631
1H	118	1	118	5302741	5302857
1H	106	13	118	5308839	5308944
1H	115	1	115	5309181	5309295
1H	115	1	115	5309879	5309993
1H	117	2	118	5310459	5310575
1H	117	2	118	5311153	5311269
1H	117	2	118	5320969	5321083
1H	118	1	118	5321789	5321905
1H	118	2	118	5322139	5322253
1H	115	1	115	5323215	5323329
1H	118	1	118	5323333	5323450
1H	118	1	118	5323569	5323686
1H	110	6	115	5324857	5324965
1H	115	1	115	502226504	502226618
1H	118	1	118	502226622	502226739
1H	118	1	118	502226740	502226857
1H	118	1	118	502226858	502226975
1H	118	1	118	502227094	502227211
1H	118	1	118	502227212	502227325
1H	117	2	118	502227327	502227439
1H	119	1	118	502228609	502228727
1H	118	1	118	502229082	502229198
1H	118	1	118	502229548	502229664
1H	117	1	116	502230719	502230833
1H	118	1	118	502231302	502231419
1H	81	38	118	502231792	502231872
1H	116	3	118	502232227	502232342
1H	119	1	118	502336454	502336571
1H	117	2	118	502336573	502336688
1H	118	1	118	502336689	502336802
1H	118	1	118	502337037	502337152
1H	111	5	115	502337275	502337384
1H	118	1	118	502337505	502337621
1H	118	1	118	502337622	502337739
1H	114	5	118	502338867	502338980
1H	110	1	110	502338981	502339089
1H	115	5	118	502339336	502339450
1H	118	3	118	502339453	502339568
1H	118	1	118	502353690	502353807
1H	118	1	118	502353925	502354042
1H	119	1	118	502354393	502354510
1H	117	2	118	502354512	502354628
1H	118	1	118	502354864	502354981
1H	106	13	118	502365063	502365168
1H	85	2	86	502365287	502365371
1H	118	1	118	502379874	502379991
1H	117	1	117	502380228	502380343
1H	115	1	115	502381392	502381506
1H	118	1	118	502381863	502381980
1H	115	1	115	502382330	502382444
1H	118	1	118	502383037	502383154
1H	117	2	118	502384327	502384443
1H	118	1	118	502385494	502385611
1H	117	2	118	502385965	502386081
1H	118	1	118	502386200	502386316
1H	118	1	118	502386897	502387014
1H	118	1	118	502387015	502387132
1H	119	1	118	502387133	502387249
1H	121	1	118	502387834	502387952
1H	118	1	118	502388890	502389005
1H	115	1	115	502389006	502389120
1H	118	1	118	502389360	502389476
1H	83	1	83	502390295	502390377
1H	118	1	118	502391236	502391351
1H	99	20	118	502391940	502392038
1H	121	1	118	502392853	502392972
1H	118	1	118	502394380	502394496
1H	118	1	118	502394497	502394614
1H	118	1	118	502395316	502395433
1H	117	2	118	502395787	502395903
1H	118	1	118	502396022	502396138
1H	118	1	118	502396719	502396836
1H	118	1	118	502396837	502396954
1H	119	1	118	502396955	502397071
1H	118	1	118	502399183	502399299
1H	118	1	118	502399300	502399417
1H	117	2	118	502400589	502400705
1H	118	1	118	502400824	502400940
1H	118	1	118	502401639	502401756
1H	119	1	118	502401757	502401873
1H	121	1	118	502402460	502402579
1H	118	1	118	502403517	502403632
1H	118	1	118	502403985	502404101
1H	118	1	118	502404921	502405038
1H	117	2	118	502405386	502405502
1H	118	1	118	502406316	502406433
1H	117	1	117	502406434	502406550
1H	121	1	118	502407255	502407374
1H	116	1	115	502407837	502407950
1H	118	1	118	502408072	502408189
1H	118	1	118	502408421	502408538
1H	118	1	118	502408656	502408772
1H	114	5	118	502409600	502409712
1H	118	1	118	502409830	502409947
1H	118	1	118	502409948	502410065
1H	117	2	118	502410067	502410183
1H	118	1	118	502411012	502411129
1H	118	1	118	502411130	502411246
1H	121	1	118	502411832	502411951
1H	116	1	115	502412416	502412530
1H	118	1	118	502413201	502413317
1H	117	2	118	502414492	502414608
1H	119	1	118	502415659	502415775
1H	118	1	118	502416361	502416478
1H	117	2	118	502416832	502416948
1H	118	1	118	502417067	502417183
1H	118	1	118	502417764	502417881
1H	118	1	118	502417882	502417999
1H	119	1	118	502418000	502418116
1H	121	1	118	502418701	502418819
1H	118	1	118	502419758	502419873
1H	115	1	115	502419874	502419988
1H	118	1	118	502420228	502420344
1H	83	1	83	502421163	502421245
1H	118	1	118	502422104	502422219
1H	99	20	118	502422808	502422906
1H	121	1	118	502423721	502423840
1H	118	1	118	502425247	502425363
1H	118	1	118	502425364	502425481
1H	118	1	118	502426183	502426300
1H	117	2	118	502426654	502426770
1H	118	1	118	502426889	502427005
1H	118	1	118	502427585	502427702
1H	118	1	118	502427703	502427820
1H	119	1	118	502427821	502427937
1H	121	1	118	502428524	502428643
1H	118	1	118	502430050	502430166
1H	119	1	118	502430167	502430285
1H	117	2	118	502431458	502431574
1H	118	1	118	502431693	502431809
1H	118	1	118	502432508	502432625
1H	89	1	88	502432626	502432711
1H	118	1	118	502433607	502433722
1H	99	20	118	502434312	502434410
1H	121	1	118	502435222	502435341
1H	119	1	118	502436749	502436866
1H	115	1	115	502436867	502436981
1H	117	2	118	502438150	502438266
1H	118	1	118	502438385	502438501
1H	119	1	118	502439080	502439198
1H	118	1	118	502439199	502439315
1H	120	1	118	502439316	502439432
1H	121	1	118	502440026	502440145
1H	118	1	118	502441551	502441667
1H	118	1	118	502441668	502441785
1H	117	2	118	502442957	502443072
1H	119	1	118	502443190	502443307
1H	118	1	118	502444007	502444124
1H	119	1	118	502444125	502444241
1H	121	1	118	502444828	502444947
1H	118	1	118	502446349	502446465
1H	118	1	118	502446466	502446583
1H	117	2	118	502447757	502447873
1H	118	1	118	502447992	502448108
1H	118	1	118	502448807	502448924
1H	119	1	118	502448925	502449041
1H	121	1	118	502449628	502449747
1H	118	1	118	502450685	502450800
1H	119	1	118	502451154	502451271
1H	118	1	118	502452091	502452208
1H	117	2	118	502452556	502452672
1H	118	1	118	502453487	502453604
1H	117	1	117	502453605	502453721
1H	121	1	118	502454426	502454545
1H	118	1	118	502455482	502455597
1H	118	1	118	502455951	502456067
1H	118	1	118	502456887	502457004
1H	117	2	118	502457352	502457468
1H	118	1	118	502458282	502458399
1H	117	1	117	502458400	502458516
1H	121	1	118	502459221	502459340
1H	116	1	115	502459803	502459916
1H	118	1	118	502460038	502460155
1H	118	1	118	502460387	502460504
1H	118	1	118	502460622	502460738
1H	114	5	118	502461566	502461678
1H	118	1	118	502461796	502461913
1H	118	1	118	502461914	502462031
1H	117	2	118	502462033	502462149
1H	118	1	118	502462978	502463095
1H	118	1	118	502463096	502463212
1H	121	1	118	502463798	502463917
1H	116	1	115	502464382	502464496
1H	118	1	118	502465167	502465283
1H	117	2	118	502466458	502466574
1H	118	1	118	502467506	502467623
1H	119	1	118	502467624	502467740
1H	121	1	118	502468325	502468444
1H	118	1	118	502469848	502469965
1H	121	1	118	502471253	502471372
1H	116	1	115	502471835	502471949
1H	113	7	118	502472004	502472116
1H	119	1	118	502472117	502472234
1H	118	1	118	502472235	502472352
1H	116	1	115	502472702	502472816
1H	110	7	115	502472871	502472980
1H	104	15	118	502473234	502473337
1H	118	1	118	502473455	502473571
1H	76	1	76	502473924	502473997
1H	117	2	118	502474023	502474139
1H	118	1	118	502487947	502488064
1H	118	1	118	502489586	502489703
1H	103	1	103	506166253	506166152
1H	117	2	118	506166367	506166254
1H	117	1	117	506166485	506166370
1H	115	1	115	506166602	506166489
1H	118	1	118	506166720	506166603
1H	118	1	118	506167103	506166992
1H	63	56	118	506167402	506167340
1H	118	2	118	506168020	506167903
1H	118	1	118	506168138	506168022
1H	117	2	118	506168255	506168139
1H	119	1	118	506168375	506168257
1H	119	1	118	506217561	506217447
1H	113	1	113	506217679	506217567
1H	83	36	118	506218117	506218036
1H	118	2	118	506218607	506218490
1H	117	2	118	506218843	506218727
1H	118	1	118	506219425	506219312
1H	118	1	118	506219894	506219777
1H	118	1	118	506220245	506220131
1H	119	1	118	506220363	506220246
1H	118	1	118	506220596	506220481
1H	118	2	118	506220833	506220716
1H	114	1	114	506229766	506229653
1H	117	2	118	506229883	506229767
1H	117	1	117	506231379	506231267
1H	116	1	116	506231497	506231382
1H	118	1	118	506231732	506231615
2H	118	1	118	204423594	204423708
2H	112	1	112	204424292	204424403
2H	118	1	118	204424761	204424877
2H	113	1	113	204425201	204425313
2H	118	1	118	204425319	204425432
2H	118	1	118	204426156	204426270
2H	113	1	113	204426852	204426964
2H	118	1	118	204427789	204427906
2H	118	1	118	204434197	204434312
2H	104	1	104	204434664	204434767
2H	114	5	118	204481337	204481450
2H	118	1	118	204481914	204482031
2H	117	2	118	204482386	204482502
2H	118	1	118	204482849	204482966
2H	118	1	118	204483084	204483200
2H	114	6	118	204483205	204483318
2H	118	1	118	204483380	204483494
2H	115	1	115	204483495	204483609
2H	115	1	115	204483965	204484078
2H	118	1	118	204484199	204484316
2H	97	6	102	204484437	204484533
2H	118	1	118	204485429	204485545
2H	118	1	118	204485664	204485781
2H	94	1	94	204486252	204486342
2H	118	1	118	204486543	204486657
2H	117	1	117	204486775	204486891
4H	87	32	118	1454663	1454749
4H	106	1	106	1454866	1454971
4H	105	3	106	1454986	1455090
4H	118	1	118	1455812	1455929
4H	116	1	116	1455930	1456041
4H	117	2	118	1456392	1456508
4H	106	1	106	1459087	1459192
4H	117	1	115	1459204	1459317
4H	116	1	116	1459438	1459551
4H	116	1	116	1459786	1459900
4H	118	1	118	1460021	1460138
4H	116	1	116	1460701	1460815
4H	116	1	116	1461046	1461160
4H	115	1	115	1461163	1461277
4H	116	1	116	1461398	1461511
4H	115	1	115	1461514	1461628
4H	112	1	112	1490066	1490176
4H	115	1	115	1490760	1490874
4H	116	1	116	1490995	1491109
4H	118	1	118	1491112	1491229
4H	118	1	118	1491693	1491809
4H	115	1	115	1491928	1492042
4H	116	1	116	1492857	1492971
4H	118	1	118	1492974	1493091
4H	114	2	115	1493093	1493206
4H	117	1	117	1493560	1493676
4H	115	2	116	1494852	1494966
4H	116	1	116	1501854	1501968
4H	115	1	115	1502083	1502196
4H	119	1	118	1502200	1502318
4H	113	1	113	1503251	1503363
4H	110	1	110	1503487	1503592
4H	115	1	115	1504072	1504186
4H	116	1	116	1505822	1505936
4H	117	1	116	1506522	1506635
4H	115	2	116	1506876	1506988
4H	114	1	114	1507247	1507359
4H	117	2	118	1507482	1507598
4H	118	1	116	1507951	1508067
4H	116	1	116	1508305	1508419
4H	115	1	115	1508773	1508886
4H	119	1	118	1509594	1509712
4H	115	2	116	1509714	1509827
4H	114	1	114	1509947	1510058
4H	117	2	118	1510181	1510297
4H	118	1	116	1510650	1510766
4H	117	1	116	1511004	1511118
4H	119	1	118	1512294	1512412
4H	115	2	116	1512414	1512527
4H	114	1	114	1512647	1512758
4H	117	2	118	1512881	1512997
4H	118	1	116	1513350	1513466
4H	117	1	116	1513704	1513818
4H	119	1	118	1514994	1515112
4H	115	2	116	1515114	1515227
4H	114	1	114	1515347	1515458
4H	117	2	118	1515581	1515697
4H	118	1	116	1516050	1516166
4H	117	1	116	1516404	1516518
4H	119	1	118	1517694	1517812
4H	115	2	116	1517814	1517927
4H	112	1	112	1518047	1518156
4H	117	2	118	1518281	1518397
4H	118	1	116	1518750	1518866
4H	53	1	53	1519104	1519156
4H	116	1	116	1519255	1519369
4H	116	1	116	1519489	1519603
4H	115	6	118	1520542	1520653
4H	118	1	118	1520654	1520771
4H	117	2	118	1521238	1521354
4H	113	2	113	1521826	1521937
4H	116	1	116	1522060	1522174
4H	115	1	115	1522877	1522990
4H	117	1	116	1523457	1523571
4H	114	5	118	1523698	1523811
4H	115	1	115	1524276	1524390
4H	120	1	118	1524859	1524973
4H	118	1	118	1524974	1525090
4H	117	2	118	1525558	1525674
4H	112	2	113	1526147	1526257
4H	116	1	116	1526381	1526494
4H	116	1	116	1526733	1526847
4H	117	1	116	1527784	1527898
4H	114	5	118	1528024	1528137
4H	116	1	116	1528138	1528252
4H	115	1	115	1528605	1528719
4H	120	1	118	1529190	1529306
4H	118	1	118	1529307	1529424
4H	117	2	118	1529894	1530010
4H	112	2	113	1530482	1530593
4H	116	1	116	1530716	1530830
4H	116	1	116	1531069	1531183
4H	115	1	115	1531534	1531648
4H	114	5	118	1531892	1532005
4H	116	1	116	1532006	1532120
4H	115	1	115	1532474	1532588
4H	120	1	118	1533059	1533175
4H	118	1	118	1533176	1533293
4H	117	2	118	1533763	1533879
4H	112	2	113	1534351	1534462
4H	116	1	116	1534585	1534699
4H	116	1	116	1534938	1535052
4H	115	1	115	1535403	1535517
4H	117	1	116	1535985	1536099
4H	114	5	118	1536225	1536338
4H	115	1	115	1536807	1536921
4H	120	1	118	1537392	1537508
4H	118	1	118	1537509	1537626
4H	117	2	118	1538096	1538212
4H	112	2	113	1538684	1538795
4H	116	1	116	1538918	1539032
4H	116	1	116	1539271	1539385
4H	115	1	115	1539736	1539850
4H	114	5	118	1540094	1540207
4H	116	1	116	1540208	1540322
4H	115	1	115	1540676	1540790
4H	120	1	118	1541261	1541377
4H	118	1	118	1541378	1541495
4H	117	2	118	1541965	1542081
4H	112	2	113	1542553	1542664
4H	116	1	116	1542787	1542901
4H	116	1	116	1543140	1543254
4H	115	1	115	1543605	1543719
4H	117	1	116	1544187	1544301
4H	114	5	118	1544427	1544540
4H	115	1	115	1545009	1545123
4H	120	1	118	1545594	1545710
4H	118	1	118	1545711	1545828
4H	117	2	118	1546298	1546414
4H	112	2	113	1546885	1546996
4H	116	1	116	1547119	1547233
4H	116	1	116	1547472	1547586
4H	115	1	115	1547937	1548051
4H	117	1	116	1548519	1548633
4H	114	5	118	1548759	1548872
4H	120	1	118	1549927	1550043
4H	118	1	118	1550044	1550161
4H	117	2	118	1550631	1550747
4H	112	2	113	1551218	1551329
4H	116	1	116	1551452	1551566
4H	116	1	116	1551805	1551919
4H	115	1	115	1552270	1552384
4H	118	1	116	1552855	1552969
4H	114	5	118	1553095	1553208
4H	116	1	116	1553209	1553323
4H	117	1	115	1554144	1554258
4H	112	2	113	1554263	1554374
4H	118	1	116	1554497	1554611
4H	116	1	116	1554850	1554964
4H	114	1	114	1555084	1555194
4H	117	2	118	1555317	1555433
4H	112	2	113	1555907	1556018
4H	116	1	116	1556141	1556255
4H	116	1	116	1556493	1556607
4H	116	1	116	1556846	1556960
4H	115	1	115	1557311	1557425
4H	117	1	116	1557896	1558010
4H	118	1	118	1558131	1558248
4H	116	1	116	1558249	1558363
4H	112	2	113	1559303	1559414
4H	118	1	118	1559772	1559889
4H	116	1	116	1559890	1560004
4H	114	1	114	1560124	1560234
4H	117	2	118	1560357	1560473
4H	118	1	116	1560827	1560943
4H	112	2	113	1560947	1561058
4H	115	1	115	1561064	1561177
4H	116	1	116	1561181	1561295
4H	116	1	116	1561533	1561647
4H	114	1	114	1562000	1562113
4H	114	1	114	1562559	1562669
4H	117	2	118	1562792	1562908
4H	114	1	114	1563263	1563376
4H	115	1	115	1563613	1563726
4H	118	1	118	1564082	1564199
4H	114	1	114	1564433	1564544
4H	118	1	116	1565137	1565252
4H	112	2	113	1565256	1565367
4H	116	1	116	1565490	1565604
4H	115	2	116	1565844	1565955
4H	111	1	111	1566075	1566184
4H	117	2	118	1566311	1566427
4H	118	1	116	1566781	1566897
4H	112	2	113	1566901	1567012
4H	116	1	116	1567135	1567249
4H	115	1	115	1567602	1567716
4H	118	1	118	1568187	1568303
4H	117	1	117	1568304	1568420
4H	116	1	116	1568422	1568534
4H	111	1	111	1568654	1568763
4H	117	2	118	1568890	1569006
4H	118	1	116	1569360	1569476
4H	112	2	113	1569480	1569591
4H	116	1	116	1569714	1569828
4H	115	1	115	1570182	1570296
4H	113	1	111	1570767	1570876
4H	118	1	118	1570884	1571001
4H	116	1	116	1571002	1571116
4H	116	1	116	1572295	1572408
4H	116	1	116	1572646	1572760
4H	115	1	115	1573114	1573228
4H	111	6	115	3486375	3486485
4H	112	1	112	3487775	3487886
4H	118	1	118	3492681	3492798
4H	60	2	61	3493379	3493437
4H	118	1	118	3497770	3497886
4H	119	1	118	3498238	3498356
4H	115	1	115	3498592	3498706
4H	112	5	115	3498947	3499055
4H	119	1	118	3499295	3499412
4H	121	1	118	3499760	3499878
4H	115	1	115	3500114	3500227
4H	117	2	118	3500232	3500347
4H	118	1	118	3500348	3500465
4H	115	2	115	3500467	3500580
4H	118	1	118	3501620	3501737
4H	118	1	118	3502446	3502563
4H	115	1	115	3504027	3504141
4H	118	1	118	3514973	3515090
4H	117	1	117	3515559	3515675
4H	119	1	118	3515914	3516030
4H	119	1	118	3516031	3516148
4H	118	1	118	3534673	3534789
4H	118	1	118	3534790	3534907
4H	111	5	115	3535219	3535329
4H	119	1	118	3535686	3535799
4H	118	1	118	3536438	3536555
4H	118	1	118	3536556	3536672
4H	119	2	118	3537112	3537229
4H	118	1	118	3537346	3537462
4H	119	1	118	3537463	3537580
4H	112	1	111	3537581	3537690
4H	118	1	118	3540002	3540119
4H	118	1	117	3540120	3540231
4H	118	1	118	3540577	3540693
4H	118	1	118	3540770	3540887
4H	118	1	118	3540888	3541004
4H	119	1	118	3541005	3541122
4H	118	1	118	3541709	3541826
4H	119	1	118	3543002	3543117
4H	118	1	118	3552417	3552534
4H	114	5	116	3552769	3552880
4H	118	1	118	3553120	3553233
4H	118	1	118	3553354	3553471
4H	119	1	118	3554297	3554414
4H	118	1	118	3554415	3554531
4H	118	1	118	3555275	3555390
4H	118	1	118	3555628	3555744
4H	119	1	118	3555745	3555862
4H	118	1	118	3555863	3555979
4H	118	1	118	3556325	3556441
4H	117	1	117	3556729	3556845
4H	118	1	118	3556847	3556963
4H	118	1	118	3557550	3557666
4H	118	1	118	3562280	3562396
4H	110	6	115	3562519	3562627
4H	118	1	118	3577146	3577262
4H	118	1	118	3578322	3578439
4H	115	1	115	3578440	3578553
4H	118	1	118	3580562	3580675
4H	118	1	118	3581146	3581263
4H	118	1	118	3581382	3581498
4H	118	1	118	3582089	3582206
4H	118	1	118	3584539	3584656
4H	118	1	118	3585240	3585355
4H	115	1	115	3585356	3585470
4H	118	1	118	3611235	3611352
4H	113	1	113	3611353	3611464
4H	118	1	118	3620914	3621028
4H	115	1	115	3621029	3621142
4H	118	1	118	3621495	3621612
4H	118	1	118	3621731	3621847
4H	118	1	118	3622437	3622554
4H	117	1	117	3623020	3623135
4H	118	1	118	3623137	3623252
4H	118	1	118	3623945	3624061
4H	118	1	118	3624179	3624296
4H	115	1	115	3624297	3624410
4H	113	1	113	3626199	3626301
4H	119	1	118	3626606	3626723
4H	118	1	118	3626724	3626840
4H	118	1	118	3627194	3627310
4H	118	1	118	3627311	3627428
4H	117	1	117	3627776	3627892
4H	117	2	118	3629062	3629176
4H	114	1	114	3629871	3629984
4H	115	4	118	3630051	3630165
4H	118	1	118	3630166	3630283
4H	117	1	117	5032459	5032343
4H	117	1	117	5051498	5051382
4H	119	1	118	5072382	5072264
4H	119	1	117	5072739	5072621
4H	100	1	100	5073397	5073298
4H	118	1	118	5074224	5074107
4H	116	1	116	5075008	5074893
4H	112	5	116	5075121	5075011
4H	118	1	118	5075674	5075557
4H	110	2	111	5075905	5075797
4H	116	1	115	5077392	5077277
4H	117	1	117	5077628	5077512
4H	115	4	118	5078821	5078708
4H	118	1	118	5078942	5078825
4H	113	7	118	5079525	5079413
4H	117	1	117	5089998	5089882
4H	118	1	118	5090491	5090381
4H	118	1	118	5093180	5093064
4H	115	1	115	5093768	5093655
4H	88	31	118	5093972	5093886
4H	118	1	118	5094113	5093996
4H	118	1	117	5094462	5094345
4H	43	4	46	5101499	5101457
4H	118	1	118	5103126	5103010
4H	118	1	118	5103890	5103773
4H	98	1	98	5105093	5104996
4H	118	1	118	5105523	5105407
4H	118	1	117	5105757	5105640
4H	118	1	118	5107920	5107803
4H	95	6	100	5110003	5109909
4H	122	1	117	5110829	5110708
4H	110	2	111	5111742	5111633
4H	104	15	118	5111961	5111859
4H	116	1	116	5112936	5112822
4H	36	1	36	5113148	5113113
4H	118	1	118	5113578	5113461
4H	118	1	118	5113696	5113579
4H	111	1	111	5114488	5114378
4H	100	1	100	5114806	5114707
4H	118	1	118	5115277	5115160
4H	118	1	118	5115630	5115514
4H	119	1	118	5116522	5116404
4H	118	1	118	5118195	5118081
4H	118	1	118	5118547	5118430
4H	118	1	118	5118782	5118666
4H	118	1	118	5119133	5119016
4H	118	1	118	5119604	5119487
4H	100	1	100	5120516	5120417
4H	117	1	117	5129116	5129000
4H	73	1	72	5129986	5129914
4H	121	1	118	5130790	5130671
4H	117	1	117	5216199	5216083
4H	118	1	118	5217144	5217027
4H	119	1	118	5217497	5217380
4H	118	1	118	5217732	5217616
4H	117	1	117	5218087	5217971
4H	118	1	118	5218203	5218088
4H	113	1	113	5218430	5218318
4H	98	1	98	8366385	8366289
4H	118	1	118	8366502	8366386
4H	114	5	118	8366783	8366674
4H	117	2	118	8367137	8367022
4H	98	1	98	8368202	8368106
4H	118	1	118	8368319	8368203
4H	31	88	118	8368449	8368419
4H	114	5	118	8368600	8368491
4H	117	2	118	8368955	8368840
4H	118	1	118	8369542	8369425
4H	117	1	117	8369659	8369543
4H	120	1	118	8369778	8369660
4H	119	1	118	8369894	8369779
4H	118	1	118	8370128	8370012
4H	118	1	118	8370246	8370129
4H	118	2	118	8370364	8370247
4H	118	1	118	8388661	8388544
4H	118	1	118	8388779	8388662
4H	118	1	118	8388897	8388780
4H	119	1	118	8389013	8388898
4H	118	1	118	8389376	8389259
4H	118	1	118	8390620	8390503
4H	118	1	118	8390737	8390621
4H	118	1	118	8390854	8390738
4H	118	1	118	8390963	8390855
4H	118	1	118	8391199	8391082
4H	118	1	118	8391317	8391200
4H	118	1	118	8391906	8391790
4H	118	1	118	8392023	8391907
4H	115	4	118	8392958	8392844
4H	118	1	118	8393196	8393080
4H	119	1	118	8393312	8393197
4H	118	1	118	8393667	8393550
4H	118	2	118	8393785	8393668
4H	118	1	118	8394454	8394337
4H	118	1	118	8394572	8394455
4H	118	1	118	8394690	8394573
4H	117	1	117	8395042	8394926
4H	118	2	118	8395514	8395397
4H	118	1	118	8396221	8396104
4H	118	1	118	8396339	8396222
4H	119	1	118	8396458	8396340
4H	119	1	118	8396574	8396459
4H	118	1	118	8396808	8396692
4H	118	1	118	8396926	8396809
4H	118	2	118	8397044	8396927
4H	42	77	118	8397792	8397751
4H	119	1	118	8398054	8397936
4H	118	1	118	8398994	8398877
4H	118	1	118	8399112	8398995
4H	118	1	118	8399230	8399113
4H	118	1	118	8400837	8400720
4H	118	1	118	8400954	8400838
4H	118	1	118	8401071	8400955
4H	118	1	118	8401180	8401072
4H	118	1	118	8401416	8401299
4H	118	1	118	8401534	8401417
4H	118	1	118	8402123	8402007
4H	118	1	118	8402240	8402124
4H	118	2	118	8402358	8402241
4H	118	1	118	8403296	8403179
4H	118	1	118	8403414	8403297
4H	119	1	118	8403530	8403415
4H	118	2	118	8404003	8403886
4H	118	1	118	8404672	8404555
4H	118	1	118	8404790	8404673
4H	119	1	118	8405141	8405026
4H	118	1	118	8405496	8405379
4H	118	2	118	8405614	8405497
4H	118	1	118	8406283	8406166
4H	118	1	118	8406401	8406284
4H	118	1	118	8406519	8406402
4H	117	1	117	8406871	8406755
4H	118	2	118	8407343	8407226
4H	118	1	118	8408050	8407933
4H	118	1	118	8408168	8408051
4H	119	1	118	8408287	8408169
4H	119	1	118	8408403	8408288
4H	118	1	118	8408637	8408521
4H	118	1	118	8408755	8408638
4H	118	2	118	8408873	8408756
4H	42	77	118	8409620	8409579
4H	119	1	118	8409882	8409764
4H	118	1	118	8410823	8410706
4H	118	1	118	8410941	8410824
4H	118	1	118	8411059	8410942
4H	119	1	118	8411175	8411060
4H	118	1	118	8411538	8411421
4H	118	1	118	8412782	8412665
4H	118	1	118	8412899	8412783
4H	118	1	118	8413016	8412900
4H	118	1	118	8413125	8413017
4H	118	1	118	8413361	8413244
4H	118	1	118	8413479	8413362
4H	118	1	118	8414068	8413952
4H	118	1	118	8414185	8414069
4H	118	2	118	8414303	8414186
4H	118	1	118	8415241	8415124
4H	118	1	118	8415358	8415242
4H	119	1	118	8415474	8415359
4H	118	1	118	8415828	8415712
4H	118	1	118	8415945	8415829
4H	119	1	118	8416061	8415946
4H	118	1	118	8416415	8416299
4H	118	1	118	8416532	8416416
4H	119	1	118	8416648	8416533
4H	118	1	118	8417003	8416886
4H	118	2	118	8417121	8417004
4H	118	1	118	8417788	8417671
4H	118	1	118	8417906	8417789
4H	118	1	118	8418024	8417907
4H	117	1	117	8418376	8418260
4H	118	2	118	8418848	8418731
4H	118	1	118	8419556	8419439
4H	118	1	118	8419674	8419557
4H	119	1	118	8419793	8419675
4H	119	1	118	8419909	8419794
4H	118	1	118	8420143	8420027
4H	118	2	118	8420379	8420262
4H	42	77	118	8421127	8421086
4H	120	1	118	8421389	8421271
4H	118	1	118	8422330	8422213
4H	118	1	118	8422448	8422331
4H	118	1	118	8422566	8422449
4H	118	1	118	8422929	8422812
4H	118	1	118	8424172	8424055
4H	118	1	118	8424289	8424173
4H	118	1	118	8424406	8424290
4H	118	1	118	8424515	8424407
4H	118	1	118	8424751	8424634
4H	118	1	118	8424869	8424752
4H	118	1	118	8425458	8425342
4H	118	1	118	8425575	8425459
4H	118	2	118	8425693	8425576
4H	118	1	118	8426631	8426514
4H	118	1	118	8426748	8426632
4H	119	1	118	8426864	8426749
4H	118	1	118	8427218	8427102
4H	118	1	118	8427335	8427219
4H	119	1	118	8427451	8427336
4H	118	1	118	8427806	8427689
4H	118	2	118	8427924	8427807
4H	118	1	118	8428591	8428474
4H	118	1	118	8428709	8428592
4H	118	1	118	8428827	8428710
4H	117	1	117	8429179	8429063
4H	118	2	118	8429651	8429534
4H	118	1	118	8430359	8430242
4H	118	1	118	8430477	8430360
4H	119	1	118	8430596	8430478
4H	118	1	118	8430947	8430831
4H	118	2	118	8431183	8431066
4H	42	77	118	8431931	8431890
4H	120	1	118	8432193	8432075
4H	118	1	118	8433134	8433017
4H	118	1	118	8433252	8433135
4H	118	1	118	8433370	8433253
4H	118	1	118	8433733	8433616
4H	118	1	118	8434975	8434858
4H	118	1	118	8435092	8434976
4H	118	1	118	8435209	8435093
4H	118	1	118	8435318	8435210
4H	118	1	118	8435554	8435437
4H	118	1	118	8435672	8435555
4H	118	1	118	8436261	8436145
4H	118	1	118	8436378	8436262
4H	118	2	118	8436496	8436379
4H	118	1	118	8437434	8437317
4H	118	1	118	8437551	8437435
4H	119	1	118	8437667	8437552
4H	118	1	118	8438022	8437905
4H	118	2	118	8438140	8438023
4H	118	1	118	8438809	8438692
4H	118	1	118	8438927	8438810
4H	118	1	118	8439045	8438928
4H	117	1	117	8439397	8439281
4H	118	2	118	8439869	8439752
4H	118	1	118	8440575	8440458
4H	118	1	118	8440692	8440576
4H	118	1	118	8440809	8440693
4H	118	1	118	8440918	8440810
4H	118	1	118	8441154	8441037
4H	118	1	118	8441272	8441155
4H	118	1	118	8441861	8441745
4H	119	1	118	8441979	8441862
4H	118	2	118	8442096	8441980
4H	118	1	118	8443033	8442916
4H	118	1	118	8443150	8443034
4H	119	1	118	8443266	8443151
4H	118	1	118	8443621	8443504
4H	118	2	118	8443739	8443622
4H	118	1	118	8444408	8444291
4H	118	1	118	8444526	8444409
4H	118	1	118	8444644	8444527
4H	117	1	117	8444996	8444880
4H	118	2	118	8445468	8445351
4H	118	1	118	8446173	8446056
4H	118	1	118	8446290	8446174
4H	118	1	118	8446407	8446291
4H	118	1	118	8446516	8446408
4H	118	1	118	8446751	8446634
4H	118	1	118	8446869	8446752
4H	118	1	118	8447458	8447342
4H	118	1	118	8447575	8447459
4H	118	2	118	8447693	8447576
4H	118	1	118	8448631	8448514
4H	117	2	118	8448747	8448632
4H	119	1	118	8448865	8448750
4H	118	1	118	8449219	8449102
4H	118	2	118	8449337	8449220
4H	118	1	118	8450004	8449887
4H	119	1	118	8450123	8450005
4H	118	1	118	8450241	8450124
4H	117	1	117	8450594	8450478
4H	118	2	118	8451065	8450948
4H	119	1	118	8452607	8452492
4H	114	6	118	8452959	8452846
4H	118	1	118	8453082	8452965
4H	120	1	118	8453200	8453083
4H	120	1	118	8453437	8453319
4H	119	2	118	8454195	8454077
4H	31	88	118	8454443	8454413
4H	119	1	118	8454720	8454602
4H	119	1	118	8455651	8455536
4H	113	6	118	8456000	8455889
4H	118	1	118	8456123	8456006
4H	120	1	118	8456241	8456124
4H	120	1	118	8456477	8456359
4H	118	2	118	8457232	8457115
4H	31	88	118	8457481	8457451
4H	119	1	118	8457756	8457638
4H	120	1	118	8458694	8458579
4H	113	6	118	8459042	8458930
4H	118	1	118	8459165	8459048
4H	121	1	118	8459284	8459166
4H	119	2	118	8460275	8460157
4H	31	88	118	8460523	8460493
4H	119	1	118	8460798	8460680
4H	113	6	118	8462085	8461973
4H	119	1	118	8462209	8462091
4H	119	1	118	8462323	8462210
4H	120	1	118	8462560	8462442
4H	119	2	118	8463317	8463199
4H	31	88	118	8463566	8463536
4H	119	1	118	8463842	8463724
4H	119	1	118	8464778	8464663
4H	118	1	118	8465132	8465015
4H	118	1	118	8465250	8465133
4H	120	1	118	8465605	8465487
4H	118	2	118	8466359	8466242
4H	31	88	118	8466608	8466578
4H	119	1	118	8466884	8466766
4H	119	1	118	8467823	8467708
4H	118	1	118	8468177	8468060
4H	118	1	118	8468295	8468178
4H	118	1	118	8468413	8468296
4H	120	1	118	8468650	8468532
4H	118	1	118	8468883	8468767
4H	118	2	118	8469404	8469287
4H	31	88	118	8469653	8469623
4H	119	1	118	8470867	8470752
4H	118	1	118	8471221	8471104
4H	118	1	118	8471339	8471222
4H	118	1	118	8471457	8471340
4H	120	1	118	8471694	8471576
4H	118	1	118	8471927	8471811
4H	118	2	118	8472449	8472332
4H	31	88	118	8472698	8472668
4H	119	1	118	8473910	8473795
4H	118	1	118	8474264	8474147
4H	118	1	118	8474382	8474265
4H	118	1	118	8474500	8474383
4H	120	1	118	8474738	8474620
4H	118	1	118	8474971	8474855
4H	118	2	118	8475492	8475375
4H	31	88	118	8475741	8475711
4H	119	1	118	8476954	8476839
4H	118	1	118	8477308	8477191
4H	118	1	118	8477426	8477309
4H	118	1	118	8477544	8477427
4H	120	1	118	8477781	8477663
4H	118	1	118	8478015	8477899
4H	115	5	118	8478533	8478419
4H	31	88	118	8478785	8478755
4H	117	2	118	8478943	8478827
4H	119	1	118	8479063	8478945
4H	119	1	118	8480000	8479885
4H	118	1	118	8480354	8480237
4H	118	1	118	8480472	8480355
4H	118	1	118	8480590	8480473
4H	120	1	118	8480827	8480709
4H	118	1	118	8481060	8480944
4H	115	5	118	8481577	8481463
4H	31	88	118	8481829	8481799
4H	117	2	118	8481987	8481871
4H	119	1	118	8482107	8481989
4H	119	1	118	8483044	8482929
4H	118	1	118	8483398	8483281
4H	115	5	118	8483513	8483399
4H	117	2	118	8484208	8484092
4H	119	1	118	8485202	8485084
4H	119	1	118	8485784	8485669
4H	96	23	118	8486116	8486021
4H	118	1	118	8503189	8503072
4H	119	1	118	8503423	8503308
4H	118	1	118	8503776	8503660
4H	118	1	118	8503893	8503777
4H	94	5	98	8504360	8504268
4H	31	88	118	8504611	8504581
4H	114	5	118	8504762	8504653
4H	31	88	118	8505013	8504983
4H	119	2	118	8505173	8505055
4H	118	1	118	8505292	8505175
4H	98	1	98	8518871	8518774
4H	118	1	118	8519341	8519224
4H	118	2	118	8519459	8519342
4H	121	1	118	8520166	8520048
4H	98	1	98	8520402	8520305
4H	119	1	118	8520518	8520403
4H	118	1	118	8520872	8520755
4H	118	2	118	8520990	8520873
4H	121	1	118	8521697	8521579
4H	119	1	118	8522049	8521934
4H	118	1	118	8522403	8522286
4H	118	2	118	8522521	8522404
4H	121	1	118	8523229	8523111
4H	117	2	118	8523346	8523230
4H	98	1	98	8523465	8523368
4H	118	1	118	8523935	8523818
4H	118	2	118	8524052	8523936
4H	118	1	118	8524758	8524641
4H	99	20	118	8524857	8524759
4H	117	2	118	8551265	8551149
4H	118	1	118	8551500	8551384
4H	31	88	118	8551630	8551600
4H	118	1	118	8552607	8552490
4H	118	1	118	8552840	8552726
4H	102	1	102	8553076	8552975
4H	118	2	118	8553311	8553195
4H	118	1	118	8553429	8553313
4H	117	1	115	8570618	8570504
4H	119	1	118	8570969	8570854
4H	118	1	118	8571559	8571442
4H	118	1	118	8572030	8571913
4H	118	1	118	8572148	8572031
4H	116	3	118	8572264	8572149
4H	118	1	118	8572733	8572619
4H	118	1	118	8574133	8574016
4H	118	1	118	8574593	8574477
4H	113	1	113	8574711	8574599
4H	118	2	118	8575162	8575045
4H	114	5	118	8575864	8575753
4H	118	1	118	8576104	8575987
4H	118	1	118	8576444	8576329
4H	106	1	106	8576555	8576450
4H	115	1	115	8577353	8577239
4H	118	1	118	8578113	8577996
4H	118	1	118	8578338	8578222
4H	118	1	118	8579596	8579479
4H	118	1	118	8580641	8580527
4H	118	1	118	8580755	8580642
4H	113	6	118	8582681	8582574
4H	105	1	105	8582797	8582693
4H	115	1	115	8583147	8583033
4H	117	1	117	8583486	8583370
4H	118	1	118	8583717	8583603
4H	116	3	118	8584047	8583932
4H	117	2	118	8584636	8584521
4H	109	1	109	8585424	8585316
4H	118	1	118	8586117	8586003
4H	113	6	118	8595347	8595235
4H	80	39	118	8595548	8595470
4H	118	1	118	8596347	8596234
4H	117	2	118	8597258	8597144
4H	118	1	118	8598887	8598770
4H	119	1	118	8607424	8607308
4H	118	1	118	8608240	8608126
4H	103	16	118	8608343	8608241
4H	118	1	118	8609010	8608894
4H	118	1	118	8609128	8609011
4H	117	2	118	8616728	8616612
4H	118	1	118	8619203	8619086
4H	118	1	118	8621056	8620939
4H	118	1	118	8621506	8621391
4H	118	1	118	8621974	8621859
4H	118	2	118	8622091	8621975
4H	118	1	118	8622407	8622290
4H	118	1	118	8622643	8622526
4H	118	1	118	8623464	8623348
4H	116	3	118	8635353	8635238
4H	118	1	118	8636516	8636401
4H	62	43	104	8637281	8637220
4H	118	1	118	8637678	8637562
4H	117	2	118	8638383	8638267
4H	118	1	118	8639298	8639181
4H	118	1	118	8639875	8639758
4H	118	1	118	8639993	8639876
4H	117	2	118	8640227	8640112
4H	118	1	118	8640346	8640229
4H	118	1	118	8640579	8640463
4H	118	1	118	8640932	8640816
4H	116	1	116	8641404	8641290
4H	118	1	118	8641522	8641405
4H	116	3	118	8641636	8641523
4H	118	1	118	8641756	8641639
4H	118	1	118	8641874	8641757
4H	118	1	118	8642227	8642111
4H	118	1	118	8642460	8642344
4H	116	1	116	8643282	8643168
4H	118	1	118	8643400	8643283
4H	116	3	118	8643514	8643401
4H	118	1	118	8643634	8643517
4H	118	1	118	8643752	8643635
4H	118	1	118	8644105	8643989
4H	118	1	118	8644338	8644222
4H	116	1	116	8645160	8645046
4H	118	1	118	8645278	8645161
4H	116	3	118	8645392	8645279
4H	118	1	118	8645512	8645395
4H	118	1	118	8645630	8645513
4H	118	1	118	8645983	8645867
4H	118	1	118	8646216	8646100
4H	116	1	116	8647037	8646923
4H	118	1	118	8647155	8647038
4H	116	3	118	8647269	8647156
4H	118	1	118	8647389	8647272
4H	118	1	118	8647507	8647390
4H	118	1	118	8647743	8647627
4H	118	1	118	8647860	8647744
4H	118	1	118	8648093	8647977
4H	116	1	116	8648918	8648804
4H	118	1	118	8649036	8648919
4H	116	3	118	8649151	8649037
4H	118	1	118	8649271	8649154
4H	116	1	116	8649389	8649274
4H	118	1	118	8649624	8649508
4H	118	1	118	8649742	8649625
4H	119	1	118	8649970	8649853
4H	118	1	118	8650323	8650207
4H	116	1	116	8650794	8650680
4H	118	1	118	8650912	8650795
4H	114	5	118	8651024	8650913
4H	118	1	118	8651146	8651029
4H	118	1	118	8651264	8651147
4H	118	1	118	8651499	8651383
4H	118	1	118	8651617	8651500
4H	118	1	118	8651850	8651734
4H	117	1	116	8652674	8652560
4H	118	1	118	8652792	8652675
4H	116	3	118	8652907	8652793
4H	118	1	118	8653145	8653028
4H	118	1	118	8653498	8653382
4H	116	1	116	8654322	8654208
4H	118	1	118	8654440	8654323
4H	118	1	118	8654676	8654559
4H	118	1	118	8654794	8654677
4H	118	1	118	8655144	8655027
4H	118	1	118	8655376	8655260
4H	118	1	118	8655729	8655613
4H	116	1	116	8656199	8656085
4H	118	1	118	8656317	8656200
4H	118	1	118	8656551	8656435
4H	118	1	118	8656669	8656552
4H	118	1	118	8657019	8656902
4H	118	1	118	8657252	8657136
4H	118	1	118	8657605	8657489
4H	116	1	116	8658075	8657961
4H	118	1	118	8658193	8658076
4H	118	1	118	8658427	8658311
4H	118	1	118	8658545	8658428
4H	118	1	118	8658895	8658778
4H	118	1	118	8659128	8659012
4H	118	1	118	8659481	8659365
4H	116	1	116	8659951	8659837
4H	118	1	118	8660069	8659952
4H	118	1	118	8660303	8660187
4H	118	1	118	8660421	8660304
4H	118	1	118	8660771	8660654
4H	118	1	118	8661004	8660888
4H	118	1	118	8661357	8661241
4H	116	1	116	8661827	8661713
4H	118	1	118	8661945	8661828
4H	118	1	118	8662179	8662063
4H	118	1	118	8662297	8662180
4H	118	1	118	8662647	8662530
4H	118	1	118	8662880	8662764
4H	118	1	118	8663233	8663117
4H	116	1	116	8663703	8663589
4H	118	1	118	8663821	8663704
4H	118	1	118	8664055	8663939
4H	118	1	118	8664173	8664056
4H	118	1	118	8664523	8664406
4H	118	1	118	8664992	8664875
4H	118	1	118	8665110	8664993
4H	118	1	118	8665344	8665229
4H	118	1	118	8665462	8665345
4H	118	1	118	8665695	8665579
4H	118	1	118	8666048	8665932
4H	116	1	116	8666520	8666406
4H	118	1	118	8666638	8666521
4H	118	1	118	8666872	8666756
4H	118	1	118	8666990	8666873
4H	118	1	118	8667225	8667109
4H	118	1	118	8667576	8667460
4H	118	1	118	8667929	8667813
4H	116	1	116	8668402	8668288
4H	118	1	118	8668520	8668403
4H	116	3	118	8668635	8668521
4H	118	1	118	8668869	8668755
4H	116	3	118	8669101	8668988
4H	118	1	118	8669221	8669104
4H	118	1	118	8669339	8669222
4H	118	1	118	8669689	8669572
4H	118	1	118	8669922	8669806
4H	118	1	118	8670276	8670159
4H	118	2	118	8670627	8670511
4H	118	1	118	8671083	8670968
4H	118	1	118	8671435	8671318
4H	118	1	118	8680028	8679912
4H	118	1	118	8680142	8680029
4H	113	6	118	8680255	8680143
4H	117	2	118	8680376	8680261
4H	118	1	118	8680848	8680731
4H	118	1	118	8681661	8681544
4H	116	3	118	8682473	8682359
4H	64	55	118	8682653	8682590
4H	118	1	118	8683258	8683142
4H	118	1	118	8683724	8683608
4H	118	1	118	8683840	8683725
4H	114	6	118	8684066	8683955
4H	117	2	118	8684188	8684072
4H	118	1	118	8684625	8684508
4H	118	1	118	8685087	8684971
4H	118	1	118	8687005	8686888
4H	117	2	118	8687543	8687429
4H	119	1	118	8687663	8687545
4H	118	1	118	8687898	8687781
4H	114	4	117	8688127	8688016
4H	118	1	118	8688592	8688478
4H	114	5	118	8688706	8688593
4H	46	1	43	8688892	8688847
4H	118	1	118	8699878	8699761
4H	114	6	118	8699991	8699879
4H	119	1	118	8700701	8700583
4H	118	1	118	8701145	8701029
4H	119	1	118	9760607	9760490
4H	118	1	118	9761076	9760959
4H	118	1	118	10017504	10017388
4H	114	1	114	10018085	10017973
4H	118	1	118	10027538	10027421
4H	115	4	118	10027646	10027539
4H	118	1	118	10028575	10028458
4H	118	1	118	10029038	10028922
4H	115	1	115	10029155	10029042
4H	119	1	118	10029272	10029156
4H	118	1	118	10051374	10051257
4H	118	1	118	10052300	10052184
4H	119	1	118	10052881	10052765
4H	118	1	118	10053702	10053586
4H	118	1	118	10054393	10054277
4H	118	1	118	10054624	10054508
4H	119	1	118	10054741	10054625
4H	118	1	118	10054857	10054742
4H	88	7	94	10056948	10056862
4H	119	1	118	10057072	10056955
4H	119	1	118	10070225	10070108
4H	118	1	118	10070579	10070462
4H	118	1	118	10070696	10070580
4H	118	1	118	10071002	10070887
4H	118	1	118	10071827	10071710
4H	116	3	118	10086154	10086039
4H	100	18	117	10086256	10086158
4H	119	1	118	10086506	10086390
4H	114	5	118	10109955	10109846
4H	118	1	118	10111823	10111707
4H	118	1	118	10111937	10111824
4H	118	1	118	10113662	10113546
4H	118	1	118	10113779	10113663
4H	114	5	118	10114242	10114129
4H	118	1	118	10121483	10121366
4H	119	1	118	10122305	10122187
4H	118	1	118	10122540	10122424
4H	118	1	118	10123678	10123561
4H	118	2	118	10147292	10147176
4H	118	1	118	10148347	10148234
4H	117	2	118	10148463	10148348
4H	103	1	103	10149520	10149418
4H	119	1	118	10149637	10149521
4H	118	1	118	10150222	10150106
4H	118	1	118	10150572	10150457
4H	118	1	118	10150805	10150690
4H	31	1	31	10150891	10150861
4H	118	1	118	10151809	10151692
4H	117	1	117	10152736	10152620
4H	119	1	118	10153195	10153078
4H	116	1	115	10154357	10154242
4H	111	1	111	10154944	10154834
4H	117	1	117	10157331	10157217
4H	119	1	118	10158796	10158680
4H	116	3	118	10159029	10158914
4H	118	1	118	10159148	10159032
4H	117	1	117	10160793	10160677
4H	118	1	118	10161145	10161028
4H	118	1	118	10161602	10161485
4H	95	24	118	10162165	10162072
4H	118	1	118	10162413	10162297
4H	118	1	118	10162880	10162767
4H	118	1	118	10162997	10162881
4H	118	1	118	10164253	10164136
4H	114	5	118	10164484	10164372
4H	118	1	118	10165419	10165302
4H	50	1	50	10165872	10165823
4H	114	5	118	10166103	10165991
4H	117	1	117	10166581	10166465
4H	113	1	113	10180690	10180578
4H	118	1	118	10192268	10192154
4H	114	5	118	10192380	10192269
4H	118	1	118	10193438	10193323
4H	119	1	118	10194142	10194024
4H	118	1	118	10194376	10194259
4H	69	1	69	10194651	10194583
4H	74	45	118	10194841	10194768
4H	118	1	118	10194995	10194879
4H	118	1	118	10195230	10195115
4H	112	7	118	10195695	10195584
4H	118	1	118	10195928	10195817
4H	118	1	118	10196563	10196447
4H	118	1	118	10197029	10196912
4H	115	5	118	10197144	10197030
4H	119	1	118	10197266	10197148
4H	117	1	117	10197499	10197386
4H	118	1	118	10197732	10197615
4H	117	1	117	10197849	10197734
4H	118	1	118	10197963	10197850
4H	118	1	118	10198081	10197964
4H	113	6	118	10198777	10198665
4H	113	6	118	10199358	10199247
4H	117	1	117	10200784	10200668
4H	117	2	118	10201483	10201367
4H	76	43	118	12030382	12030456
4H	118	1	118	12031395	12031512
4H	118	1	118	12031631	12031748
4H	59	59	117	12032162	12032220
4H	110	1	109	12032222	12032331
4H	118	1	118	12032865	12032982
4H	115	1	115	12103953	12104064
4H	118	1	118	12104636	12104753
4H	118	1	118	12104754	12104871
4H	51	1	51	12104990	12105039
4H	113	6	118	12105134	12105246
4H	116	1	116	12105907	12106021
4H	118	1	118	12106142	12106248
4H	113	6	118	12106254	12106365
4H	110	6	115	12106489	12106595
4H	105	1	105	12107624	12107728
4H	111	2	112	12108571	12108680
4H	118	1	118	12109025	12109141
4H	115	1	115	12109260	12109370
4H	115	1	115	12109855	12109969
[truncated: 1,770 more rows]

## Sheet: HvuSat08-263
HvuSat08-263
satDNA lenght 263 nt
Genome assembly analysis (MorexV3_pseudomolecules_assembly)								Validation of satDNA sequences by in situ Hybridisation
				CHROMOSOME POSITION
Chromosome	alignment length	alignment start	alignment end	start	end			FISH Signal
2H	255	1	255	659146193	659146447		Chromosome 1H	No
2H	124	140	263	659146359	659146482		Chromosome 2H	No
4H	46	159	203	582355302	582355345		Chromosome 3H	No
6H	124	140	263	559753475	559753598		Chromosome 4H	No
6H	124	140	263	559879363	559879486		Chromosome 5H	No
7H	260	1	260	1767490	1767749		Chromosome 6H	No
7H	260	1	260	1767753	1768012		Chromosome 7H	ST/-/-
7H	263	1	263	1768016	1768278
7H	263	1	263	1768279	1768541
7H	257	1	257	1768542	1768797
7H	260	1	260	1768804	1769062
7H	257	1	257	1769066	1769322
7H	260	1	260	1769329	1769588
7H	260	2	260	1769566	1769817
7H	256	1	252	1769592	1769836
7H	263	1	263	1769821	1770083
7H	260	1	260	1770084	1770343
7H	260	1	260	1770347	1770606
7H	263	1	263	1770610	1770872
7H	260	1	260	1770873	1771132
7H	242	23	263	1771130	1771371
7H	263	1	263	1771372	1771634
7H	260	1	260	1771635	1771894
7H	257	1	257	1771898	1772154
7H	263	1	263	1772161	1772422
7H	263	1	263	1772423	1772685
7H	263	1	263	1772686	1772948
7H	263	1	263	1772949	1773211
7H	260	1	260	1773212	1773471
7H	257	1	257	1773475	1773731
7H	257	1	257	1773738	1773993
7H	263	1	263	1774000	1774262
7H	263	1	263	1774263	1774525
7H	263	1	263	1774526	1774788
7H	257	1	257	1774789	1775044
7H	263	1	263	1775051	1775312
7H	263	1	263	1775313	1775575
7H	263	1	263	1775576	1775838
7H	263	1	263	1775839	1776101
7H	263	1	263	1776102	1776364
7H	257	1	257	1776365	1776620
7H	263	1	263	1776627	1776889
7H	263	1	263	1776890	1777152
7H	263	1	263	1777153	1777415
7H	257	1	257	1777416	1777671
7H	263	1	263	1777678	1777940
7H	260	1	260	1777941	1778200
7H	263	1	263	1778204	1778466
7H	263	1	263	1778467	1778729
7H	263	1	263	1778730	1778992
7H	256	2	257	1778994	1779249
7H	263	1	263	1779256	1779517
7H	263	1	263	1779518	1779780
7H	263	1	263	1779781	1780043
7H	260	1	260	1780044	1780303
7H	260	1	260	1780307	1780566
7H	260	1	260	1780570	1780829
7H	263	1	263	1780833	1781095
7H	260	1	260	1781096	1781355
7H	263	1	263	1781359	1781619
7H	257	1	257	1781620	1781876
7H	263	1	263	1781883	1782145
7H	263	1	263	1782146	1782408
7H	263	1	263	1782409	1782671
7H	260	1	260	1782672	1782931
7H	263	1	263	1782935	1783197
7H	263	1	263	1783198	1783460
7H	263	1	263	1783461	1783723
7H	260	1	260	1783724	1783983
7H	263	1	263	1783987	1784248
7H	260	1	260	1784249	1784508
7H	263	1	263	1784512	1784773
7H	263	1	263	1784774	1785035
7H	263	1	263	1785036	1785298
7H	260	1	260	1785299	1785558
7H	263	1	263	1785562	1785824
7H	263	1	263	1785825	1786086
7H	260	1	260	1786087	1786346
7H	260	1	260	1786350	1786609
7H	263	1	263	1786613	1786875
7H	263	1	263	1786876	1787138
7H	263	1	263	1787139	1787400
7H	257	1	257	1787401	1787657
7H	263	1	263	1787664	1787925
7H	260	1	260	1787926	1788185
7H	263	1	263	1788189	1788451
7H	263	1	263	1788452	1788714
7H	263	1	263	1788715	1788975
7H	260	1	260	1788976	1789235
7H	263	1	263	1789239	1789501
7H	263	1	263	1789502	1789764
7H	263	1	263	1789765	1790027
7H	263	1	263	1790028	1790290
7H	260	1	260	1790291	1790550
7H	263	1	263	1790554	1790815
7H	260	1	260	1790816	1791075
7H	263	1	263	1791079	1791340
7H	263	1	263	1791341	1791602
7H	260	1	260	1791603	1791862
7H	260	1	260	1791866	1792125
7H	263	1	263	1792129	1792391
7H	263	1	263	1792392	1792653
7H	260	1	260	1792654	1792913
7H	260	1	260	1792917	1793176
7H	263	1	263	1793180	1793442
7H	263	1	263	1793443	1793705
7H	263	1	263	1793706	1793967
7H	257	1	257	1793968	1794224
7H	263	1	263	1794231	1794492
7H	263	1	263	1794493	1794755
7H	263	1	263	1794756	1795018
7H	260	1	260	1795019	1795278
7H	260	1	260	1795282	1795541
7H	263	1	263	1795545	1795807
7H	263	1	263	1795808	1796070
7H	263	1	263	1796071	1796333
7H	257	1	257	1796334	1796590
7H	263	1	263	1796597	1796858
7H	263	1	263	1796859	1797121
7H	263	1	263	1797122	1797384
7H	260	1	260	1797385	1797644
7H	260	1	260	1797648	1797907
7H	263	1	263	1797911	1798173
7H	263	1	263	1798174	1798436
7H	263	1	263	1798437	1798699
7H	260	1	260	1798700	1798959
7H	263	1	263	1798963	1799225
7H	257	1	257	1799226	1799482
7H	260	1	260	1799489	1799748
7H	263	1	263	1799752	1800014
7H	257	1	257	1800015	1800271
7H	263	1	263	1800278	1800539
7H	260	1	260	1800540	1800799
7H	263	1	263	1800803	1801065
7H	263	1	263	1801066	1801328
7H	260	1	260	1801329	1801588
7H	263	1	263	1801592	1801854
7H	263	1	263	1801855	1802117
7H	260	1	260	1802118	1802377
7H	263	1	263	1802381	1802643
7H	257	1	257	1802644	1802900
7H	260	1	260	1802907	1803166
7H	263	1	263	1803170	1803432
7H	257	1	257	1803433	1803689
7H	263	1	263	1803696	1803957
7H	260	1	260	1803958	1804217
7H	263	1	263	1804221	1804483
7H	263	1	263	1804484	1804746
7H	260	1	260	1804747	1805006
7H	260	1	260	1805010	1805269
7H	263	1	263	1805273	1805535
7H	260	1	260	1805536	1805795
7H	260	1	260	1805799	1806058
7H	260	1	260	1806062	1806321
7H	263	1	263	1806325	1806587
7H	263	1	263	1806588	1806850
7H	260	1	260	1806851	1807110
7H	260	1	260	1807114	1807373
7H	263	1	263	1807377	1807639
7H	260	1	260	1807640	1807899
7H	260	1	260	1807903	1808162
7H	263	1	263	1808166	1808428
7H	263	1	263	1808429	1808691
7H	260	1	260	1808692	1808951
7H	260	1	260	1808955	1809214
7H	263	1	263	1809218	1809480
7H	260	1	260	1809481	1809740
7H	263	1	263	1809744	1810006
7H	263	1	263	1810007	1810269
7H	261	1	260	1810270	1810530
7H	260	1	260	1810534	1810793
7H	263	1	263	1810797	1811059
7H	263	1	263	1811060	1811322
7H	263	1	263	1811323	1811584
7H	257	1	257	1811585	1811841
7H	263	1	263	1811848	1812110
7H	260	1	260	1812111	1812370
7H	260	1	260	1812374	1812633
7H	263	1	263	1812637	1812899
7H	260	1	260	1812900	1813159
7H	263	1	263	1813163	1813425
7H	263	1	263	1813426	1813688
7H	261	1	260	1813689	1813949
7H	263	1	263	1813953	1814215
7H	260	1	260	1814216	1814475
7H	263	1	263	1814479	1814741
7H	263	1	263	1814742	1815004
7H	263	1	263	1815005	1815266
7H	263	1	263	1815267	1815529
7H	261	1	260	1815530	1815790
7H	263	1	263	1815794	1816056
7H	260	1	260	1816057	1816316
7H	263	1	263	1816320	1816582
7H	263	1	263	1816583	1816845
7H	263	1	263	1816846	1817107
7H	257	1	257	1817108	1817364
7H	260	1	260	1817371	1817630
7H	263	1	263	1817634	1817896
7H	263	1	263	1817897	1818159
7H	260	1	260	1818160	1818412
7H	260	1	260	1818416	1818675
7H	263	1	263	1818679	1818940
7H	263	1	263	1818941	1819203
7H	263	1	263	1819204	1819465
7H	257	1	257	1819466	1819722
7H	260	1	260	1819729	1819988
7H	263	1	263	1819992	1820254
7H	263	1	263	1820255	1820517
7H	260	1	260	1820518	1820777
7H	260	1	260	1820781	1821040
7H	263	1	263	1821044	1821306
7H	263	1	263	1821307	1821569
7H	263	1	263	1821570	1821831
7H	257	1	257	1821832	1822088
7H	260	1	260	1822095	1822354
7H	263	1	263	1822358	1822620
7H	263	1	263	1822621	1822883
7H	260	1	260	1822884	1823143
7H	260	1	260	1823147	1823406
7H	263	1	263	1823410	1823672
7H	263	1	263	1823673	1823935
7H	263	1	263	1823936	1824197
7H	257	1	257	1824198	1824454
7H	260	1	260	1824461	1824720
7H	263	1	263	1824724	1824986
7H	263	1	263	1824987	1825249
7H	260	1	260	1825250	1825509
7H	260	1	260	1825513	1825772
7H	263	1	263	1825776	1826038
7H	263	1	263	1826039	1826301
7H	263	1	263	1826302	1826563
7H	257	1	257	1826564	1826820
7H	260	1	260	1826827	1827086
7H	263	1	263	1827090	1827352
7H	263	1	263	1827353	1827615
7H	260	1	260	1827616	1827875
7H	260	1	260	1827879	1828138
7H	263	1	263	1828142	1828404
7H	263	1	263	1828405	1828667
7H	263	1	263	1828668	1828929
7H	257	1	257	1828930	1829186
7H	260	1	260	1829193	1829452
7H	263	1	263	1829456	1829718
7H	263	1	263	1829719	1829981
7H	260	1	260	1829982	1830241
7H	260	1	260	1830245	1830504
7H	263	1	263	1830508	1830770
7H	263	1	263	1830771	1831033
7H	263	1	263	1831034	1831295
7H	257	1	257	1831296	1831552
7H	260	1	260	1831559	1831818
7H	263	1	263	1831822	1832084
7H	263	1	263	1832085	1832347
7H	260	1	260	1832348	1832607
7H	260	1	260	1832611	1832870
7H	263	1	263	1832874	1833136
7H	263	1	263	1833137	1833399
7H	263	1	263	1833400	1833661
7H	257	1	257	1833662	1833918
7H	257	1	257	1833925	1834181
7H	263	1	263	1834188	1834450
7H	263	1	263	1834451	1834713
7H	260	1	260	1834714	1834973
7H	260	1	260	1834977	1835236
7H	263	1	263	1835240	1835502
7H	263	1	263	1835503	1835764
7H	263	1	263	1835765	1836026
7H	263	1	263	1836027	1836288
7H	263	1	263	1836289	1836551
7H	258	3	260	1836554	1836811
7H	263	1	263	1836815	1837077
7H	97	1	97	1837078	1837174
7H	264	1	263	1837133	1837394
7H	258	1	252	1837159	1837410
7H	260	1	260	1837395	1837654
7H	260	1	260	1837658	1837917
7H	263	1	263	1837921	1838183
7H	263	1	263	1838184	1838446
7H	263	1	263	1838447	1838708
7H	257	1	257	1838709	1838965
7H	260	1	260	1838972	1839231
7H	263	1	263	1839235	1839497
7H	263	1	263	1839498	1839760
7H	264	1	263	1839761	1840024
7H	258	3	260	1840027	1840283
7H	263	1	263	1840287	1840549
7H	263	1	263	1840550	1840812
7H	260	1	260	1840813	1841072
7H	264	1	263	1841076	1841339
7H	263	1	263	1841340	1841602
7H	263	1	263	1841603	1841865
7H	260	1	260	1841866	1842125
7H	263	1	263	1842129	1842391
7H	263	1	263	1842392	1842654
7H	264	1	263	1842655	1842918
7H	263	1	263	1842919	1843180
7H	260	1	260	1843181	1843440
7H	263	1	263	1843444	1843706
7H	263	1	263	1843707	1843969
7H	263	1	263	1843970	1844232
7H	263	1	263	1844233	1844495
7H	264	1	263	1844496	1844759
7H	263	1	263	1844760	1845022
7H	263	1	263	1845023	1845285
7H	260	1	260	1845286	1845545
7H	263	1	263	1845549	1845811
7H	263	1	263	1845812	1846074
7H	264	1	263	1846075	1846338
7H	260	1	260	1846339	1846597
7H	263	1	263	1846601	1846863
7H	263	1	263	1846864	1847126
7H	260	1	260	1847127	1847386
7H	264	1	263	1847390	1847653
7H	263	1	263	1847654	1847916
7H	263	1	263	1847917	1848179
7H	263	1	263	1848180	1848442
7H	263	1	263	1848443	1848705
7H	260	1	260	1848706	1848965
7H	263	1	263	1848969	1849231
7H	263	1	263	1849232	1849494
7H	263	1	263	1849495	1849757
7H	263	1	263	1849758	1850020
7H	260	1	260	1850021	1850280
7H	263	1	263	1850284	1850546
7H	260	1	260	1850547	1850806
7H	263	1	263	1850810	1851072
7H	263	1	263	1851073	1851335
7H	263	1	263	1851336	1851598
7H	264	1	263	1851599	1851862
7H	263	1	263	1851863	1852125
7H	264	1	263	1852126	1852389
7H	263	1	263	1852390	1852652
7H	264	1	263	1852653	1852916
7H	263	1	263	1852917	1853179
7H	263	1	263	1853180	1853442
7H	263	1	263	1853443	1853705
7H	263	1	263	1853706	1853968
7H	263	1	263	1853969	1854230
7H	260	1	260	1854231	1854490
7H	263	1	263	1854494	1854756
7H	263	1	263	1854757	1855019
7H	263	1	263	1855020	1855281
7H	263	1	263	1855282	1855544
7H	263	1	263	1855545	1855806
7H	260	1	260	1855807	1856066
7H	260	1	260	1856070	1856329
7H	260	1	260	1856333	1856592
7H	263	1	263	1856596	1856858
7H	263	1	263	1856859	1857120
7H	260	1	260	1857121	1857380
7H	260	1	260	1857384	1857643
7H	263	1	263	1857647	1857909
7H	263	1	263	1857910	1858172
7H	263	1	263	1858173	1858434
7H	260	1	260	1858435	1858694
7H	263	1	263	1858698	1858960
7H	263	1	263	1858961	1859223
7H	263	1	263	1859224	1859486
7H	263	1	263	1859487	1859749
7H	260	1	260	1859750	1860009
7H	260	1	260	1860013	1860272
7H	260	1	260	1860276	1860535
7H	260	1	260	1860539	1860798
7H	263	1	263	1860802	1861064
7H	263	1	263	1861065	1861327
7H	263	1	263	1861328	1861589
7H	260	1	260	1861590	1861849
7H	263	1	263	1861853	1862115
7H	263	1	263	1862116	1862378
7H	263	1	263	1862379	1862641
7H	263	1	263	1862642	1862904
7H	260	1	260	1862905	1863164
7H	260	1	260	1863168	1863427
7H	260	1	260	1863431	1863690
7H	260	1	260	1863694	1863953
7H	260	1	260	1863957	1864216
7H	260	1	260	1864220	1864479
7H	263	1	263	1864483	1864745
7H	263	1	263	1864746	1865008
7H	263	1	263	1865009	1865270
7H	260	1	260	1865271	1865530
7H	263	1	263	1865534	1865796
7H	263	1	263	1865797	1866059
7H	263	1	263	1866060	1866322
7H	263	1	263	1866323	1866585
7H	260	1	260	1866586	1866845
7H	260	1	260	1866849	1867108
7H	260	1	260	1867112	1867371
7H	260	1	260	1867375	1867634
7H	263	1	263	1867638	1867900
7H	263	1	263	1867901	1868163
7H	263	1	263	1868164	1868425
7H	260	1	260	1868426	1868685
7H	263	1	263	1868689	1868951
7H	263	1	263	1868952	1869214
7H	263	1	263	1869215	1869477
7H	263	1	263	1869478	1869740
7H	260	1	260	1869741	1870000
7H	263	1	263	1870004	1870266
7H	263	1	263	1870267	1870529
7H	263	1	263	1870530	1870791
7H	260	1	260	1870792	1871051
7H	263	1	263	1871055	1871317
7H	263	1	263	1871318	1871580
7H	263	1	263	1871581	1871842
7H	260	1	260	1871843	1872102
7H	263	1	263	1872106	1872368
7H	263	1	263	1872369	1872631
7H	263	1	263	1872632	1872894
7H	263	1	263	1872895	1873157
7H	263	1	263	1873158	1873420
7H	260	1	260	1873421	1873680
7H	260	1	260	1873684	1873943
7H	260	1	260	1873947	1874206
7H	263	1	263	1874210	1874472
7H	263	1	263	1874473	1874735
7H	260	1	260	1874736	1874995
7H	260	1	260	1874999	1875258
7H	260	1	260	1875262	1875521
7H	262	2	263	1875526	1875787
7H	263	1	263	1875788	1876050
7H	260	1	260	1876051	1876310
7H	260	1	260	1876314	1876573
7H	263	1	263	1876577	1876839
7H	263	1	263	1876840	1877101
7H	263	1	263	1877102	1877363
7H	260	1	260	1877364	1877622
7H	260	1	260	1877626	1877885
7H	260	1	260	1877889	1878148
7H	262	2	263	1878153	1878414
7H	263	1	263	1878415	1878677
7H	260	1	260	1878678	1878937
7H	260	1	260	1878941	1879200
7H	263	1	263	1879204	1879466
7H	263	1	263	1879467	1879728
7H	263	1	263	1879729	1879990
7H	257	1	257	1879991	1880246
7H	260	1	260	1880253	1880512
7H	260	1	260	1880516	1880775
7H	260	1	260	1880779	1881038
7H	254	1	254	1881042	1881295
7H	260	1	260	1881303	1881562
7H	263	1	263	1881566	1881828
7H	263	1	263	1881829	1882091
7H	263	1	263	1882092	1882353
7H	260	1	260	1882354	1882613
7H	260	1	260	1882617	1882876
7H	260	1	260	1882880	1883139
7H	263	1	263	1883143	1883405
7H	263	1	263	1883406	1883668
7H	263	1	263	1883669	1883931
7H	263	1	263	1883932	1884194
7H	260	1	260	1884195	1884454
7H	263	1	263	1884458	1884720
7H	263	1	263	1884721	1884983
7H	29	1	29	1884984	1885012
7H	234	27	260	1893956	1894189
7H	263	1	263	1894193	1894455
7H	263	1	263	1894456	1894718
7H	263	1	263	1894719	1894980
7H	260	1	260	1894981	1895240
7H	263	1	263	1895244	1895506
7H	260	1	260	1895507	1895766
7H	263	1	263	1895770	1896032
7H	263	1	263	1896033	1896295
7H	263	1	263	1896296	1896558
7H	260	1	260	1896559	1896818
7H	263	1	263	1896822	1897084
7H	260	1	260	1897085	1897344
7H	70	1	70	1897348	1897417
7H	263	1	263	1897403	1897664
7H	263	1	263	1897665	1897927
7H	263	1	263	1897928	1898189
7H	260	1	260	1898190	1898449
7H	263	1	263	1898453	1898715
7H	263	1	263	1898716	1898977
7H	260	1	260	1898978	1899237
7H	263	1	263	1899241	1899503
7H	260	1	260	1899504	1899763
7H	263	1	263	1899767	1900029
7H	260	1	260	1900030	1900289
7H	263	1	263	1900293	1900555
7H	263	1	263	1900556	1900818
7H	263	1	263	1900819	1901080
7H	260	1	260	1901081	1901340
7H	263	1	263	1901344	1901606
7H	263	1	263	1901607	1901869
7H	260	1	260	1901870	1902129
7H	260	1	260	1902133	1902392
7H	263	1	263	1902396	1902658
7H	263	1	263	1902659	1902921
7H	263	1	263	1902922	1903183
7H	260	1	260	1903184	1903443
7H	263	1	263	1903447	1903709
7H	263	1	263	1903710	1903971
7H	260	1	260	1903972	1904231
7H	263	1	263	1904235	1904497
7H	263	1	263	1904498	1904760
7H	260	1	260	1904761	1905020
7H	260	1	260	1905024	1905283
7H	263	1	263	1905287	1905549
7H	263	1	263	1905550	1905812
7H	263	1	263	1905813	1906074
7H	260	1	260	1906075	1906334
7H	263	1	263	1906338	1906600
7H	263	1	263	1906601	1906863
7H	260	1	260	1906864	1907123
7H	260	1	260	1907127	1907386
7H	263	1	263	1907390	1907652
7H	263	1	263	1907653	1907915
7H	260	1	260	1907916	1908175
7H	263	1	263	1908179	1908441
7H	263	1	263	1908442	1908704
7H	263	1	263	1908705	1908966
7H	260	1	260	1908967	1909226
7H	263	1	263	1909230	1909492
7H	263	1	263	1909493	1909755
7H	260	1	260	1909756	1910014
7H	263	1	263	1910018	1910280
7H	263	1	263	1910281	1910543
7H	263	1	263	1910544	1910805
7H	263	1	263	1910806	1911068
7H	263	1	263	1911069	1911331
7H	263	1	263	1911332	1911594
7H	263	1	263	1911595	1911856
7H	263	1	263	1911857	1912119
7H	260	1	260	1912120	1912379
7H	263	1	263	1912383	1912645
7H	263	1	263	1912646	1912907
7H	260	1	260	1912908	1913167
7H	263	1	263	1913171	1913433
7H	263	1	263	1913434	1913696
7H	263	1	263	1913697	1913958
7H	260	1	260	1913959	1914218
7H	263	1	263	1914222	1914484
7H	263	1	263	1914485	1914747
7H	260	1	260	1914748	1915007
7H	263	1	263	1915011	1915273
7H	263	1	263	1915274	1915536
7H	263	1	263	1915537	1915799
7H	263	1	263	1915800	1916061
7H	260	1	260	1916062	1916321
7H	263	1	263	1916325	1916587
7H	263	1	263	1916588	1916850
7H	260	1	260	1916851	1917110
7H	263	1	263	1917114	1917376
7H	263	1	263	1917377	1917639
7H	263	1	263	1917640	1917901
7H	260	1	260	1917902	1918161
7H	263	1	263	1918165	1918427
7H	263	1	263	1918428	1918690
7H	260	1	260	1918691	1918950
7H	263	1	263	1918954	1919216
7H	263	1	263	1919217	1919479
7H	263	1	263	1919480	1919742
7H	263	1	263	1919743	1920004
7H	260	1	260	1920005	1920264
7H	263	1	263	1920268	1920530
7H	263	1	263	1920531	1920793
7H	260	1	260	1920794	1921053
7H	263	1	263	1921057	1921319
7H	263	1	263	1921320	1921582
7H	263	1	263	1921583	1921845
7H	263	1	263	1921846	1922107
7H	260	1	260	1922108	1922367
7H	263	1	263	1922371	1922633
7H	263	1	263	1922634	1922896
7H	260	1	260	1922897	1923155
7H	263	1	263	1923159	1923421
7H	263	1	263	1923422	1923684
7H	263	1	263	1923685	1923946
7H	260	1	260	1923947	1924206
7H	263	1	263	1924210	1924472
7H	260	1	260	1924473	1924732
7H	263	1	263	1924736	1924998
7H	263	1	263	1924999	1925261
7H	263	1	263	1925262	1925523
7H	260	1	260	1925524	1925783
7H	263	1	263	1925787	1926049
7H	260	1	260	1926050	1926309
7H	260	1	260	1926313	1926572
7H	263	1	263	1926576	1926838
7H	260	1	260	1926839	1927098
7H	263	1	263	1927102	1927364
7H	260	1	260	1927365	1927624
7H	260	1	260	1927628	1927887
7H	260	1	260	1927891	1928150
7H	263	1	263	1928154	1928416
7H	263	1	263	1928417	1928679
7H	263	1	263	1928680	1928941
7H	260	1	260	1928942	1929201
7H	263	1	263	1929205	1929467
7H	260	1	260	1929468	1929727
7H	260	1	260	1929731	1929990
7H	260	1	260	1929994	1930253
7H	263	1	263	1930257	1930519
7H	263	1	263	1930520	1930782
7H	263	1	263	1930783	1931045
7H	260	1	260	1931046	1931305
7H	263	1	263	1931309	1931571
7H	260	1	260	1931572	1931831
7H	263	1	263	1931835	1932097
7H	263	1	263	1932098	1932360
7H	260	1	260	1932361	1932620
7H	263	1	263	1932624	1932886
7H	263	1	263	1932887	1933149
7H	263	1	263	1933150	1933411
7H	260	1	260	1933412	1933671
7H	263	1	263	1933675	1933937
7H	263	1	263	1933938	1934200
7H	263	1	263	1934201	1934462
7H	260	1	260	1934463	1934722
7H	263	1	263	1934726	1934988
7H	260	1	260	1934989	1935248
7H	260	1	260	1935252	1935511
7H	260	1	260	1935515	1935774
7H	263	1	263	1935778	1936040
7H	263	1	263	1936041	1936303
7H	263	1	263	1936304	1936566
7H	260	1	260	1936567	1936826
7H	263	1	263	1936830	1937092
7H	263	1	263	1937093	1937355
7H	263	1	263	1937356	1937617
7H	260	1	260	1937618	1937877
7H	263	1	263	1937881	1938143
7H	263	1	263	1938144	1938406
7H	263	1	263	1938407	1938668
7H	260	1	260	1938669	1938928
7H	263	1	263	1938932	1939194
7H	263	1	263	1939195	1939457
7H	263	1	263	1939458	1939720
7H	263	1	263	1939721	1939982
7H	260	1	260	1939983	1940242
7H	263	1	263	1940246	1940508
7H	263	1	263	1940509	1940771
7H	263	1	263	1940772	1941033
7H	260	1	260	1941034	1941293
7H	263	1	263	1941297	1941559
7H	263	1	263	1941560	1941822
7H	263	1	263	1941823	1942085
7H	260	1	260	1942086	1942345
7H	263	1	263	1942349	1942611
7H	263	1	263	1942612	1942874
7H	261	3	263	1942877	1943136
7H	260	1	260	1943137	1943396
7H	263	1	263	1943400	1943662
7H	263	1	263	1943663	1943925
7H	263	1	263	1943926	1944187
7H	260	1	260	1944188	1944447
7H	263	1	263	1944451	1944713
7H	260	1	260	1944714	1944973
7H	260	1	260	1944977	1945236
7H	260	1	260	1945240	1945499
7H	262	2	263	1945504	1945765
7H	263	1	263	1945766	1946028
7H	262	2	263	1946030	1946291
7H	263	1	263	1946292	1946553
7H	263	1	263	1946554	1946816
7H	260	1	260	1946817	1947076
7H	263	1	263	1947080	1947342
7H	260	1	260	1947343	1947602
7H	263	1	263	1947606	1947868
7H	260	1	260	1947869	1948128
7H	263	1	263	1948132	1948394
7H	263	1	263	1948395	1948657
7H	263	1	263	1948658	1948919
7H	263	1	263	1948920	1949181
7H	260	1	260	1949182	1949441
7H	263	1	263	1949445	1949707
7H	263	1	263	1949708	1949970
7H	260	1	260	1949971	1950230
7H	260	1	260	1950234	1950493
7H	260	1	260	1950497	1950756
7H	263	1	263	1950760	1951022
7H	263	1	263	1951023	1951285
7H	260	1	260	1951286	1951545
7H	260	1	260	1951549	1951808
7H	263	1	263	1951812	1952074
7H	260	1	260	1952075	1952334
7H	260	1	260	1952338	1952597
7H	260	1	260	1952601	1952860
7H	260	1	260	1952864	1953123
7H	263	1	263	1953127	1953389
7H	263	1	263	1953390	1953652
7H	260	1	260	1953653	1953912
7H	260	1	260	1953916	1954175
7H	263	1	263	1954179	1954441
7H	260	1	260	1954442	1954701
7H	260	1	260	1954705	1954964
7H	260	1	260	1954968	1955227
7H	260	1	260	1955231	1955490
7H	263	1	263	1955494	1955756
7H	260	1	260	1955757	1956016
7H	260	1	260	1956020	1956279
7H	260	1	260	1956283	1956542
7H	260	1	260	1956546	1956805
7H	263	1	263	1956809	1957071
7H	260	1	260	1957072	1957331
7H	260	1	260	1957335	1957594
7H	260	1	260	1957598	1957857
7H	260	1	260	1957861	1958120
7H	260	1	260	1958124	1958383
7H	263	1	263	1958387	1958649
7H	260	1	260	1958650	1958909
7H	260	1	260	1958913	1959172
7H	260	1	260	1959176	1959435
7H	260	1	260	1959439	1959698
7H	258	3	260	1959704	1959961
7H	263	1	263	1959965	1960227
7H	263	1	263	1960228	1960490
7H	260	1	260	1960491	1960750
7H	260	1	260	1960754	1961013
7H	260	1	260	1961017	1961276
7H	263	1	263	1961280	1961542
7H	263	1	263	1961543	1961805
7H	260	1	260	1961806	1962065
7H	260	1	260	1962069	1962328
7H	263	1	263	1962332	1962594
7H	260	1	260	1962595	1962854
7H	260	1	260	1962858	1963117
7H	260	1	260	1963121	1963380
7H	260	1	260	1963384	1963643
7H	263	1	263	1963647	1963909
7H	260	1	260	1963910	1964169
7H	263	1	263	1964173	1964435
7H	263	1	263	1964436	1964698
7H	260	1	260	1964699	1964958
7H	260	1	260	1964962	1965221
7H	263	1	263	1965225	1965487
7H	260	1	260	1965488	1965747
7H	260	1	260	1965751	1966010
7H	260	1	260	1966014	1966273
7H	260	1	260	1966277	1966536
7H	263	1	263	1966540	1966802
7H	260	1	260	1966803	1967062
7H	260	1	260	1967066	1967325
7H	260	1	260	1967329	1967587
7H	260	1	260	1967591	1967850
7H	260	1	260	1967854	1968113
7H	263	1	263	1968117	1968379
7H	260	1	260	1968380	1968639
7H	260	1	260	1968643	1968902
7H	263	1	263	1968906	1969168
7H	260	1	260	1969169	1969428
7H	260	1	260	1969432	1969691
7H	260	1	260	1969695	1969954
7H	263	1	263	1969958	1970220
7H	263	1	263	1970221	1970483
7H	260	1	260	1970484	1970743
7H	260	1	260	1970747	1971006
7H	263	1	263	1971010	1971272
7H	260	1	260	1971273	1971532
7H	260	1	260	1971536	1971795
7H	263	1	263	1971799	1972061
7H	263	1	263	1972062	1972324
7H	263	1	263	1972325	1972587
7H	263	1	263	1972588	1972850
7H	260	1	260	1972851	1973110
7H	260	1	260	1973114	1973373
7H	260	1	260	1973377	1973636
7H	263	1	263	1973640	1973902
7H	263	1	263	1973903	1974165
7H	260	1	260	1974166	1974425
7H	260	1	260	1974429	1974688
7H	263	1	263	1974692	1974954
7H	260	1	260	1974955	1975214
7H	260	1	260	1975218	1975477
7H	263	1	263	1975481	1975743
7H	263	1	263	1975744	1976006
7H	263	1	263	1976007	1976269
7H	263	1	263	1976270	1976532
7H	260	1	260	1976533	1976792
7H	263	1	263	1976796	1977058
7H	260	1	260	1977059	1977318
7H	260	1	260	1977322	1977581
7H	260	1	260	1977585	1977844
7H	260	1	260	1977848	1978107
7H	263	1	263	1978111	1978373
7H	263	1	263	1978374	1978636
7H	263	1	263	1978637	1978899
7H	260	1	260	1978900	1979159
7H	260	1	260	1979163	1979422
7H	263	1	263	1979426	1979688
7H	260	1	260	1979689	1979948
7H	260	1	260	1979952	1980211
7H	263	1	263	1980215	1980477
7H	263	1	263	1980478	1980740
7H	263	1	263	1980741	1981003
7H	260	1	260	1981004	1981263
7H	260	1	260	1981267	1981526
7H	263	1	263	1981530	1981792
7H	260	1	260	1981793	1982052
7H	260	1	260	1982056	1982315
7H	260	1	260	1982319	1982578
7H	263	1	263	1982582	1982844
7H	263	1	263	1982845	1983107
7H	260	1	260	1983108	1983367
7H	260	1	260	1983371	1983630
7H	263	1	263	1983634	1983896
7H	263	1	263	1983897	1984159
7H	263	1	263	1984160	1984422
7H	260	1	260	1984423	1984682
7H	260	1	260	1984686	1984945
7H	263	1	263	1984949	1985211
7H	263	1	263	1985212	1985474
7H	260	1	260	1985475	1985734
7H	260	1	260	1985738	1985997
7H	263	1	263	1986001	1986263
7H	263	1	263	1986264	1986526
7H	260	1	260	1986527	1986786
7H	263	1	263	1986790	1987052
7H	263	1	263	1987053	1987315
7H	263	1	263	1987316	1987578
7H	263	1	263	1987579	1987841
7H	260	1	260	1987842	1988101
7H	260	1	260	1988105	1988364
7H	263	1	263	1988368	1988630
7H	260	1	260	1988631	1988890
7H	260	1	260	1988894	1989153
7H	263	1	263	1989157	1989419
7H	263	1	263	1989420	1989682
7H	263	1	263	1989683	1989945
7H	260	1	260	1989946	1990205
7H	260	1	260	1990209	1990468
7H	263	1	263	1990472	1990734
7H	263	1	263	1990735	1990997
7H	260	1	260	1990998	1991257
7H	260	1	260	1991261	1991520
7H	263	1	263	1991524	1991786
7H	263	1	263	1991787	1992049
7H	260	1	260	1992050	1992309
7H	260	1	260	1992313	1992572
7H	263	1	263	1992576	1992838
7H	263	1	263	1992839	1993101
7H	260	1	260	1993102	1993361
7H	263	1	263	1993365	1993627
7H	263	1	263	1993628	1993890
7H	263	1	263	1993891	1994153
7H	263	1	263	1994154	1994416
7H	260	1	260	1994417	1994676
7H	260	1	260	1994680	1994939
[truncated: 1,246 more rows]

[truncated: 10 more sheets: HvuSat09-900, HvuSat10-5985, HvuSat11-366, HvuSat12-541, HvuSat13-319, HvuSat14-2330, HvuSat15-1590, HvuSat16-483, HvuSat17-632, HvuSat18-2988]
