# Supplementary material for: Highly divergent satellitomes of two barley species of agronomic importance, Hordeum chilense and H. vulgare
Source: Plant Mol Biol. 2024 Oct 2;114(5):108. doi: 10.1007/s11103-024-01501-5 (PMC11447152; doi:10.1007/s11103-024-01501-5)
Supplement: Supplementary file 9 — Supplementary file9 (XLSX 7977 KB) [file 11103_2024_1501_MOESM9_ESM.xlsx]

## Sheet: Hoja1
GR	SF	Satellite database	Lenght	Abundance	Nº bp	Nº copies
GR1		HvuSat01-338	338	0.00603105	30000000	88757.4
GR25		HvuSat02-444	444	0.00554693	27500000	61936.9
GR3	SF3	HvuSat03-118	118	0.00369395	18500000	156780
GR3	SF3	HvuSat04-118	118	0.00152903	7500000	63559.3
GR26		HvuSat05-5500	5500	0.00117541	6000000	1090.91
GR27		HvuSat06-4925	4925	0.000646689	3250000	659.898
GR3	SF3	HvuSat07-118	118	0.000562177	2800000	23728.8
GR28		HvuSat08-263	263	0.000461581	2300000	8745.25
GR29	SF29	HvuSat09-900	900	0.000218087	1000000	1111.11
GR30		HvuSat10-5985	5985	0.000166581	850000	142.022
GR31		HvuSat11-366	366	0.000135717	700000	1912.57
GR29	SF29	HvuSat12-541	541	0.000111282	550000	1016.64
GR12		HvuSat13-319	319	9.52123e-05	475000	1489.03
GR32		HvuSat14-2330	2330	9.28172e-05	465000	199.571
GR33		HvuSat15-1590	1590	8.1001e-05	405000	254.717
GR34		HvuSat16-483	483	7.53262e-05	375000	776.398
GR35		HvuSat17-632	632	3.91123e-05	195000	308.544
GR36		HvuSat18-2988	2988	3.76248e-05	190000	63.5877
				0.0206996	103055000	412532
Genome size: ~5 Gb (Dolezel, J., Ciskova, J., Simcova, H., Bartos, J. (2018) One major challenge of sequencing large plant genomes is to know how big they really are. Int. J. Mol. Sci. 19, 3554)
