# Supplementary material for: Highly divergent satellitomes of two barley species of agronomic importance, Hordeum chilense and H. vulgare
Source: Plant Mol Biol. 2024 Oct 2;114(5):108. doi: 10.1007/s11103-024-01501-5 (PMC11447152; doi:10.1007/s11103-024-01501-5)
Supplement: Supplementary file 10 — Supplementary file10 (XLSX 19 KB) [file 11103_2024_1501_MOESM10_ESM.xlsx]

## Sheet: H1
Satellite	Number of hits
HchH1Sat01-337	90157
HchH1Sat02-92	11
HchH1Sat03-118	2
HchH1Sat04-118	6246
HchH1Sat05-334	141
HchH1Sat07-493	6
HchH1Sat08-570	6
HchH1Sat09-1236	125
HchH1Sat10-652	72
HchH1Sat11-336	134
HchH1Sat14-88	53
HchH1Sat15-503	326
HchH1Sat16-320	15
HchH1Sat17-320	592
HchH1Sat18-46	9
HchH1Sat21-332	4
HchH1Sat22-1044	2
HchH1Sat23-4077	4
HchH1Sat24-1932	62
HchH1Sat25-44	16

## Sheet: H7
Satellite	Number of hits
HchH7Sat01-337	90869
HchH7Sat02-118	4184
HchH7Sat04-334	74
HchH7Sat06-46	1
HchH7Sat07-484	1
HchH7Sat08-336	85
HchH7Sat10-662	70
HchH7Sat11-505	86
HchH7Sat12-728	85
HchH7Sat13-320	16
HchH7Sat16-503	357
HchH7Sat17-1262	11
HchH7Sat18-46	1
HchH7Sat19-518	6
HchH7Sat20-320	196
HchH7Sat21-118	1
HchH7Sat23-692	4
HchH7Sat25-82	88
